# Supplementary material for: MICU1 controls cristae junction and spatially anchors mitochondrial Ca2+ uniporter complex
Source: Nat Commun. 2019 Aug 19;10:3732. doi: 10.1038/s41467-019-11692-x (PMC6700202; doi:10.1038/s41467-019-11692-x)
Supplement: Supplementary file 4 — Source Data [file 41467_2019_11692_MOESM4_ESM.xlsx]

## Sheet: Figure 1d
Figure 1d
				∆ of MICU1-YFP and TOM22- or MICU1-mCherry (nm)
				MICU1-mCherry	mCherry-TOM22
			1	-7.7542	37.0134
			2	-36.1191	19.0412
			3	-8.41005	58.4018
			4	-22.7428	29.5
			5	-5.61236	4.04782
			6	0.427667	4.30395
			7	-3.32367	15.4082
			8	-6.90867	22.8191
			9	-16.6301	0.120544
			10	-11.8832	7.39482
			11	9.41432	6.41162
			12	-10.5841	7.81649
			13	-3.48748	13.007
			14	3.24587	9.00789
			15	-8.66859	33.1535
			16	-1.91129	37.6799
			17	-3.4181	10.7681
			18	-10.9	21.4427
			19	8.87621	16.7589
			20	-0.843964	21.1477
			21	-11.5024	10.0989
			22	-8.46591	24.2144
			23	-13.9378	19.1536
			24	-20.6424	8.52608
			25	8.05124	21.4312
			26	-3.96039	21.4312
			27	7.95052	41.7911
			28	10.819	35.7395
			29	-9.18534	29.7747
			30	-4.41354	13.753
			31	-16.876	9.2966
			32	8.33433	23.5836
			33	-6.80837	6.2519
			34	-5.19329	15.739
			35	0.288561	-0.0112573
			36	-14.4321	4.99962
			37	5.90853	18.8662
			38	-9.93072	3.76715
			39	13.4289	5.99302
			40	2.83152	11.6185
			41	-1.86731	39.338
			42	-7.71933	14.3342
			43	-8.32981	11.4277
			44	12.5048	5.80178
			45	-1.71685	3.11894
			46	21.4481	14.3152
			47	-1.58068	3.18346
			48	-27.092	25.6992
			49	-6.41116	23.0557
			50	8.7095	30.9719
			51	-9.85495	24.4699
			52	-9.7862	16.3257
			53	-3.18724	11.8328
			54	-9.24845	4.12815
			55	-5.9989	18.78
			56	-1.07569	39.2972
			57	-4.66763	15.965
			58	12.4332	14.9998
			59	-9.35998	24.3542
			60	10.1907	29.6207
			61	-23.6504	24.5393
			62	-14.1883	21.0341
			63	-13.7259	15.6931
			64	-0.490829	20.8276
			65	10.1414	14.483
			66	0.676934	20.0934
			67	14.9389	21.6092
			68	3.96189	22.5341
			69	-4.42557	14.4416
			70	-30.8434	22.3167
			71	-9.89798	23.2107
			72	-11.9059	27.4086
			73	-12.7895	38.4217
			74	0.622854	32.9915
			75	-1.43289	32.4938
			76	-0.94335	9.11759
			77	-8.36423	1.52904
			78	-17.0838	13.5776
			79	-22.0843	26.5859
			80	-10.1196	36.9549
			81		31.231
			82		20.0695
			83		36.0147
			84		22.0896
			85		10.7133
			86		6.13239
			87		57.1037
			88		42.9226
			89		23.1153
			90		51.9466
			91		34.2074
			92		47.187
			93		38.8146
			94		31.4063
			95		3.11918
			96		39.8658
			97		54.7904
			98		40.4823
			99		18.364
			100		14.1106
			101		13.0076
			102		18.654
			103		31.1856
			104		7.8325
			105		20.0528

## Sheet: Figure 2d
Figure 2d
		IBM association index (MICU1) +oligomycin/antimycin
	t in s	1	2	3	4	5	6	7	8	9			MEAN	SEM
	0	1.0674	0.93498	1.0592	1.00398	0.916742	0.92171	0.914907	1.03948	0.972104			0.981167	0.0209952
	30	0.856758	1.10716	0.969027	1.22763	0.878778	1.03154	1.04193	1.21389	1.13538			1.05134	0.0444997
	60	0.850601	0.98517	0.971773	0.865857	0.764912	1.08346	1.09004	0.953039	1.02442			0.954364	0.0364631
	90	0.878286	0.972687	1.03555	0.902529	1.43957	0.963292	0.953117	0.793589	0.868095			0.978523	0.0622431
	120	0.980682	1.17342	0.808671	0.702005	0.788766	1.02494	0.631365	1.14158	0.858722			0.901128	0.0633565
	150	0.758813	1.1451	0.65434	0.637348	0.544567	0.971323	0.515416	0.854545	0.915634			0.777454	0.0702993
	180	0.523842	1.03248	0.602832	0.631193	0.703963	1.20048	0.549434	1.00065	1.07571			0.813398	0.0869813
	210	0.582924	1.035	0.708305	0.71729	0.465538	0.995433	0.577545	0.776162	0.836204			0.743823	0.0635324
	240	0.682327	0.845044	0.646636	0.951805	0.347225	1.34436	0.59178	0.789268	0.717114			0.768396	0.0916762
	270	0.668726	0.879773	0.661761	0.769113	0.345769	1.05737	0.488426	0.985939	0.687592			0.727164	0.0757158
	300	0.640122	0.820842	0.645621	0.624388	0.360805	1.24891	0.609567	1.22518	0.774974			0.772267	0.0975977
		IBM association index (MICU1) control
	t in s	1	2	3	4	5	6	7					MEAN	SEM
	0	0.817336	0.900917	1.16663	1.05516	1.01563	1.02793	1.08155					1.00931	0.0439323
	30	0.852445	1.1912	0.862086	1.0596	1.04499	0.978216	1.1123					1.01441	0.0474491
	60	0.660366	1.05201	0.975693	0.993816	1.03798	0.993853	0.963192					0.953844	0.0503814
	90	1.66985	0.855879	0.995587	0.931713	1.07988	0.793621	0.842955					1.02421	0.113776
	120	0.995846	0.952727	1.03981	0.806253	1.11888	0.903428	0.904191					0.960161	0.0386998
	150	1.20748	0.904192	1.03171	0.887969	1.14093	1.05775	0.803296					1.00476	0.0551003
	180	0.955171	0.898027	1.04286	1.26267	1.20048	1.07952	0.944768					1.05478	0.0515929
	210	0.937992	0.961341	1.1484	0.821154	1.13027	0.946624	1.03731					0.997583	0.0437842
	240	0.734229	1.31019	0.920569	0.961218	1.16004	0.948609	1.49348					1.07548	0.0983877
	270	1.05989	1.18426	1.21282	0.702276	1.26694	0.964828	0.997275					1.05547	0.0727733
	300	1.06245	0.933137	1.00429	1.0231	1.27306	0.780056	0.907078					0.997596	0.0578287

## Sheet: Figure 2e
Figure 2e
		Antimycin												Antimycin + Oligomycin
		t in s	1	2	3	4	5	6	7	8	MEAN	SEM		t in s	1	2	3	4	5	6	7	8	9	MEAN	SEM
		0	1.00043	0.995832	1.00034	1.003	1.03509	0.997842	1.01408	0.997922	1.00557	0.00466214		0	99.8318	99.7198	97.759	99.0791	97.9437	100.298	99.0303	98.1845	99.4164	98.9288	0.318028
		0.66	1.00088	0.996755	1.00013	1.0031	1.03335	0.999169	1.01348	0.999263	1.00576	0.0043307		0.66	99.9385	99.7895	97.936	97.6075	97.5682	100.666	99.2806	98.5592	99.2305	98.8297	0.392234
		1.32	1.00101	0.997405	1.00038	1.00273	1.02809	0.998299	1.0116	1.00048	1.005	0.0036405		1.32	100.087	99.8138	98.0884	101.844	98.7972	100.606	99.0286	98.0533	98.9459	99.3971	0.459785
		1.98	1.00174	0.999427	1.00061	1.00184	1.02577	1.00053	1.00876	1.00012	1.00485	0.00316276		1.98	100.113	99.8211	98.1785	101.351	98.4463	100.212	98.6149	98.1442	98.8015	99.1962	0.406744
		2.64	1.00105	0.997954	1.00051	1.00174	1.02282	0.999672	1.00935	1.00228	1.00442	0.00288375		2.64	100.204	99.8978	98.3502	84.5626	100.86	100.131	98.6025	97.7983	98.8409	97.3804	1.86628
		3.3	1.0001	0.999134	1.00031	0.999965	1.01499	0.999418	1.0066	1.00234	1.00286	0.00193437		3.3	100.24	99.8777	98.4891	106.254	98.8054	100.261	98.5997	98.1432	98.7601	99.8987	0.942736
		3.96	1.00113	0.99959	0.999595	1.00105	1.01287	0.998964	1.00751	1.0049	1.0032	0.00173059		3.96	100.148	99.8942	98.6945	102.583	97.4969	100.3	98.689	98.3518	99.071	99.3851	0.551258
		4.62	0.999957	0.999064	1.00013	1.00013	1.00562	1.0012	1.0022	1.00387	1.00152	0.000793262		4.62	100.144	99.9032	98.9234	87.165	97.4855	100.345	98.8876	98.5633	99.1001	97.5466	1.51365
		5.28	0.999798	0.999417	0.999621	1.00042	1.0023	1.00107	1.0007	1.00069	1.0005	0.000329612		5.28	100.119	99.892	98.8982	97.6511	100.59	100.459	99.2577	98.6522	98.9776	99.2973	0.347545
		5.94	0.999422	1.0008	0.999974	1.0005	0.997667	1.00207	0.999209	1.00071	1.00004	0.000464178		5.94	99.9972	99.8709	99.1909	109.794	101.078	100.341	99.1801	98.6541	98.6314	100.842	1.31302
		6.6	0.999944	1.00003	1.00047	0.999072	0.993655	0.999329	0.999521	1.00561	0.999704	0.00114019		6.6	99.967	99.8342	99.346	103.833	97.4262	100.377	98.698	98.1556	98.6565	99.5409	0.696076
		7.26	1.00021	1.00093	0.999882	0.99886	0.988046	0.997884	0.99768	1.00326	0.998344	0.00160185		7.26	99.9793	99.9406	99.4239	116.91	100.174	100.464	99.1468	98.4763	98.5955	101.641	2.19573
		7.92	1.00014	1.00158	1.00004	0.999793	0.988092	1.00089	0.993962	1	0.998062	0.00164501		7.92	99.9333	99.9144	99.4409	106.431	99.6078	100.788	99.2078	98.8291	99.1955	100.427	0.882775
		8.58	1.00049	1.00156	0.999824	0.999865	0.983962	0.999732	0.991838	0.998294	0.996945	0.00213325		8.58	99.9334	99.9641	99.6314	94.3708	99.4752	100.518	99.3266	98.9458	98.7369	98.8712	0.672614
		9.24	0.999696	1.0012	0.999799	0.998094	0.981541	0.99958	0.994243	1.00063	0.996847	0.00231506		9.24	99.9728	99.9609	99.785	101.498	99.5207	100.318	99.3497	98.9118	99.1269	99.8089	0.289697
		9.9	0.998675	1.00261	1.00001	0.999209	0.981276	1.00167	0.98862	0.993391	0.995682	0.00262756		9.9	99.9385	99.9521	99.8885	101.29	101.146	100.208	98.874	98.8812	98.7887	99.8786	0.351156
		10.56	0.999905	1.00157	0.999875	0.997764	0.978667	1.00038	0.989538	0.995693	0.995424	0.00274896		10.56	99.8877	99.928	100.025	97.8748	102.305	99.8884	98.6641	98.6217	98.3004	99.4509	0.50014
		11.22	0.99854	1.00162	0.999704	0.997509	0.979053	0.9988	0.993156	0.996761	0.995643	0.00252396		11.22	99.8932	99.9448	100.151	103.797	98.8035	99.6028	98.1976	98.2119	97.8047	99.5641	0.67844
		11.88	0.998431	1.00178	0.999155	0.997682	0.974322	1.00271	0.99022	0.998665	0.995371	0.00328529		11.88	99.894	99.9719	100.429	101.149	98.4043	100.207	98.3867	98.6662	98.2736	99.436	0.398921
		12.54	0.998471	1.00174	0.999644	0.997677	0.972827	1.0008	0.987725	0.99511	0.994249	0.00343277		12.54	99.9114	99.9751	100.4	100.354	98.6659	100.395	98.6829	98.586	98.459	99.4398	0.322377
		13.2	0.999266	1.0023	0.999719	0.998389	0.970184	0.999728	0.986844	0.997698	0.994266	0.00380992		13.2	99.8712	99.8648	100.344	106.502	100.206	100.072	98.9016	98.5047	98.1535	100.318	0.930582
		13.86	0.998026	1.00195	0.999794	0.998339	0.975264	1.00241	0.987673	0.996886	0.995043	0.00325487		13.86	99.8629	100.024	100.483	99.7572	100.618	100.121	98.6703	98.8142	98.0146	99.5628	0.334768
		14.52	0.999258	1.00219	1.00013	0.998845	0.976674	1.00032	0.991219	0.998654	0.995912	0.00297653		14.52	99.9242	100.034	100.551	102.2	100.953	100.232	99.0481	98.7423	98.5335	100.037	0.437811
		15.18	0.999716	1.0026	1.00064	0.998423	0.972341	1.00141	0.98456	0.994488	0.994272	0.00373945		15.18	99.9193	100.031	100.582	98.362	99.8184	100.597	99.043	99.2339	98.7186	99.5482	0.296518
		15.84	0.999614	1.00343	1.00073	0.997638	0.972349	1.00224	0.983782	0.990717	0.993813	0.00385133		15.84	99.9768	100.002	100.564	116.257	102.06	101.099	99.4731	99.4984	99.1302	102.26	2.02861
		16.5	0.997986	1.00236	0.999446	0.998634	0.973568	1.00119	0.985505	0.99212	0.993852	0.00348905		16.5	100.023	100.002	100.822	102.584	98.9197	101.109	99.1035	99.6715	99.3502	100.195	0.438747
		17.16	0.99851	1.00346	0.999533	0.99916	0.969547	1.00139	0.983278	0.992326	0.993401	0.00408509		17.16	99.9884	100.049	100.717	122.241	99.1888	100.858	98.9028	99.6903	99.1499	102.6	2.81741
		17.82	0.999388	1.00226	0.999666	0.997749	0.970417	1.00286	0.982495	0.98999	0.993104	0.00405362		17.82	99.9778	100.102	100.877	101.806	98.8873	101.277	98.9343	99.7336	99.892	100.189	0.374239
		18.48	0.999257	1.0022	0.999696	0.997752	0.969004	1.00306	0.983569	0.989639	0.993023	0.00415872		18.48	99.9813	100.121	100.82	118.224	100.81	100.944	99.1157	99.9018	99.11	102.381	2.27795
		19.14	0.998839	1.00312	0.999388	0.99878	0.968851	1.0034	0.982953	0.989948	0.993159	0.00425111		19.14	100.072	100.039	100.802	116.856	99.4963	101.161	99.2387	99.9579	99.2479	102.1	2.12231
		19.8	0.999374	1.00315	0.999057	0.99772	0.969624	1.00366	0.984488	0.994905	0.993997	0.00407697		19.8	99.9012	100.123	100.827	102.234	100.44	100.839	98.8362	99.7159	98.9433	100.245	0.393237
		20.46	0.999787	1.00385	0.999107	0.998902	0.967083	1.00436	0.982616	0.993851	0.993694	0.00451443		20.46	99.9162	100.156	100.918	119.767	97.9023	101.173	99.6327	100.26	99.8781	102.461	2.49692
		21.12	0.998109	1.00243	0.998469	0.998935	0.970334	1.00302	0.983356	0.992545	0.9934	0.0039784		21.12	99.9071	100.112	101.058	119.543	99.3721	100.815	99.2436	100.254	99.611	102.501	2.44531
		21.78	0.999709	1.00299	0.99905	0.998399	0.971043	1.0025	0.983279	0.993039	0.993751	0.00394818		21.78	100.069	100.144	100.97	100.719	99.7722	101.438	99.8029	100.666	100.101	100.452	0.209561
		22.44	0.999535	1.00242	0.999192	0.998467	0.971515	1.00406	0.983104	0.990442	0.993591	0.00397578		22.44	100.06	100.174	100.986	102.603	102.015	101.601	99.8186	100.579	99.8438	100.952	0.366852
		23.1	0.99782	1.00331	0.998726	0.998789	0.967425	1.00372	0.980269	0.987651	0.992214	0.00453279		23.1	100.105	100.195	101.099	117.138	99.4857	101.008	99.6595	100.191	100.064	102.355	2.12147
		23.76	0.997571	1.00274	0.999328	0.998307	0.968829	1.00384	0.979058	0.987489	0.992146	0.00444154		23.76	100.032	100.242	101.051	101.823	98.5962	101.607	100.017	100.66	100.749	100.593	0.359168
		24.42	0.998702	1.00253	0.999561	0.998659	0.968539	1.00384	0.983702	0.992583	0.993515	0.00422326		24.42	100.016	100.239	101.169	123.753	99.602	101.444	99.9369	100.324	99.9888	103.307	2.92923
		25.08	0.998817	1.00238	0.999383	0.997805	0.966372	1.0057	0.978475	0.985824	0.991845	0.00483259		25.08	100.174	100.253	101.139	120.517	99.1923	101.875	99.9326	100.387	100.471	102.971	2.52216
		25.74	0.998962	1.00252	0.998605	0.999351	0.966452	1.00361	0.977666	0.984161	0.991416	0.00483391		25.74	100.091	100.226	101.19	112.566	102.62	101.595	99.9811	100.351	100.409	102.367	1.48951
		26.4	0.998785	1.00236	0.998657	0.999125	0.967143	1.0035	0.975814	0.982047	0.990929	0.00491071		26.4	100.012	100.246	101.159	115.294	102.55	101.965	100.293	100.69	100.259	102.807	1.80898
		27.06	0.999259	1.00252	0.999206	0.999288	0.965471	1.00199	0.97712	0.985232	0.991261	0.0048823		27.06	100.166	100.269	101.22	124.723	101.912	101.881	100.427	100.484	100.414	103.916	2.98167
		27.72	0.998659	1.00318	0.998679	0.999082	0.967635	1.00311	0.977882	0.985714	0.991743	0.00466671		27.72	100.11	100.307	101.071	118.67	101.98	101.75	99.6715	100.164	99.4365	102.881	2.27885
		28.38	0.999205	1.00246	0.998479	0.997588	0.966345	1.00357	0.976399	0.984043	0.99101	0.00486472		28.38	100.124	100.311	101.171	115.779	103.07	101.739	99.851	100.349	100.433	102.838	1.88414
		29.04	0.99904	1.00221	0.998991	0.999007	0.963466	1.0036	0.973786	0.98248	0.990322	0.00534597		29.04	100.017	100.431	101.008	117.015	101.176	102.275	101.191	101.285	100.881	103.158	1.98813
		29.7	0.999064	1.00274	0.998988	0.998402	0.966556	1.00429	0.975119	0.98215	0.990914	0.00504634		29.7	100.166	100.308	101.064	120.465	100.452	102.207	100.703	101.347	101.328	103.484	2.43509
		30.36	0.999085	1.00229	0.999058	0.998332	0.965819	1.00515	0.976817	0.985454	0.991501	0.00495659		30.36	100.196	100.408	100.952	119.321	102.192	101.938	100.579	101.683	100.835	103.489	2.27347
		31.02	0.999004	1.00217	0.998287	0.99847	0.963678	1.00187	0.974856	0.98314	0.990184	0.00513989		31.02	100.035	100.385	100.975	121.491	99.9741	101.996	100.681	100.736	100.719	103.37	2.59678
		31.68	0.998384	1.00276	0.998595	0.998353	0.961022	1.00371	0.973695	0.983895	0.990053	0.00552226		31.68	99.9755	100.38	101.016	118.57	101.278	102.088	100.71	100.975	100.983	103.25	2.19547
		32.34	0.998852	1.00164	0.998429	0.998408	0.965224	1.00232	0.974239	0.980883	0.99	0.00509353		32.34	100.107	100.322	101.073	102.184	99.49	101.221	100.071	100.397	100.227	100.623	0.295323
		33	0.998865	1.00155	0.99894	0.997924	0.962185	1.004	0.971843	0.981628	0.989617	0.00554702		33	100.077	100.415	100.912	115.574	101.652	101.35	100.289	100.56	100.694	102.681	1.84917
		33.66	0.998795	1.00261	0.999321	0.997785	0.962901	1.00493	0.973944	0.983473	0.990471	0.00541144		33.66	100.096	100.528	100.99	117.337	103.868	101.813	100.617	100.885	100.849	103.361	2.03358
		34.32	0.997508	1.00183	0.999337	0.998004	0.961583	1.00432	0.970998	0.980029	0.989201	0.00569374		34.32	100.114	100.438	100.804	112.382	102.069	101.37	100.619	101.014	100.857	102.444	1.43093
		34.98	0.998463	1.0015	0.999688	0.997255	0.961672	1.00361	0.972172	0.981499	0.989482	0.00555172		34.98	100.039	100.576	100.755	120.575	99.6394	101.149	100.297	100.637	100.582	103.026	2.5116
		35.64	0.999236	1.00105	0.999527	0.998861	0.963631	1.00313	0.971901	0.981309	0.989831	0.00542376		35.64	100.054	100.508	100.851	108.331	100.199	100.884	99.8688	100.647	100.522	101.476	0.98637
		36.3	0.997974	1.00133	0.999045	0.998453	0.962152	1.00315	0.972615	0.981546	0.989533	0.00545363		36.3	99.9491	100.55	100.707	96.4035	100.822	101.186	99.9747	100.9	100.677	100.152	0.549372
		36.96	0.999699	1.00078	0.999702	0.998906	0.964405	1.00432	0.973254	0.981263	0.990292	0.00534534		36.96	100.089	100.562	100.632	120.742	103.855	100.974	99.9576	100.859	100.833	103.552	2.49017
		37.62	0.998077	1.00123	0.998916	0.99884	0.963973	1.00448	0.970871	0.979708	0.989512	0.00551957		37.62	100.009	100.658	100.563	106.058	104.796	100.532	99.6592	100.443	100.218	101.616	0.847247
		38.28	0.999564	1.0012	0.999224	0.997981	0.966698	1.00533	0.970525	0.980286	0.990102	0.00537419		38.28	100.041	100.716	100.512	115.576	102.291	101.528	100.448	101.504	101.331	102.988	1.8115
		38.94	0.999347	1.00074	0.999171	0.998247	0.965229	1.00441	0.970902	0.979824	0.989734	0.00541803		38.94	100.023	100.667	100.543	111.103	104.342	101.442	100.351	101.127	101.097	102.584	1.29645
		39.6	0.999344	1.00041	0.999201	0.999396	0.966286	1.00294	0.969013	0.976507	0.989136	0.00553376		39.6	99.8961	100.507	100.512	112.654	101.226	101.849	100.448	101.62	101.166	102.498	1.46285
		40.26	0.999024	1.00026	0.999713	0.999303	0.965942	1.00447	0.970525	0.979182	0.989802	0.00543093		40.26	100.039	100.403	100.435	114.867	101.011	101.617	100.028	101	100.872	102.529	1.77089
		40.92	0.999189	1.00194	0.999794	0.999754	0.962131	1.00584	0.969482	0.978661	0.989599	0.00596704		40.92	100.008	99.9565	100.369	112.262	101.512	100.635	100.1	101.516	100.987	102.167	1.45705
		41.58	0.999327	1.00079	0.999755	0.999489	0.961393	1.00608	0.969832	0.980468	0.989642	0.00591925		41.58	99.9457	99.9347	100.31	116.162	103.179	100.696	99.8934	101.539	101.15	102.858	1.93768
		42.24	0.999195	1.00067	0.99995	0.999963	0.962807	1.00521	0.965905	0.975007	0.988589	0.00620623		42.24	99.9913	99.5731	100.272	110.454	101.746	100.419	100.455	101.514	101.467	101.987	1.23786
		42.9	0.999025	1.00046	0.999816	0.998324	0.962078	1.00436	0.96774	0.974544	0.988294	0.00605567		42.9	100.066	99.1968	100.169	101.296	102.266	100.807	100.479	101.706	101.521	100.93	0.345227
		43.56	0.999168	1.00075	0.999804	0.999783	0.962648	1.00483	0.968676	0.976155	0.988977	0.00597251		43.56	99.9323	99.1241	100.058	114.699	104.588	100.394	100.353	101.329	101.215	102.72	1.8039
		44.22	0.999321	1.00133	0.999952	0.999852	0.960982	1.00698	0.968367	0.974965	0.988968	0.00630648		44.22	99.9993	99.1785	100.079	110.196	103.86	100.043	99.871	100.832	100.551	101.826	1.29467
		44.88	0.999278	1.00142	1.00015	0.999693	0.963115	1.00514	0.968236	0.976157	0.989148	0.00601321		44.88	99.9708	99.2643	100.09	114.412	102.581	100.597	99.9164	100.754	100.622	102.279	1.76606
		45.54	0.999372	1.00052	1.00073	1.00037	0.96147	1.00501	0.970766	0.977091	0.989416	0.00596741		45.54	99.9521	99.1691	99.8878	111.444	102.459	101.103	100.4	101.089	101.154	102.088	1.38049
		46.2	0.999282	1.00068	1.0006	1.00082	0.962587	1.00403	0.972638	0.982279	0.990365	0.00557099		46.2	100.044	99.2101	99.8333	110.6	104.832	100.897	100.107	100.664	100.957	102.138	1.34944
		46.86	1.00036	1.00057	1.00097	1.00123	0.960962	1.00655	0.966706	0.974035	0.988922	0.00650653		46.86	99.9977	99.3105	99.8361	115.267	102.732	101.182	100.393	100.644	100.725	102.511	1.85694
		47.52	0.999251	0.999444	1.00078	1.00088	0.960778	1.00517	0.9677	0.977163	0.988896	0.0061901		47.52	100.051	99.2203	99.7485	105.537	104.634	101.682	100.56	101.341	101.328	101.756	0.788683
		48.18	0.999764	0.999411	1.00076	1.00038	0.962411	1.00488	0.969651	0.980586	0.98973	0.00581269		48.18	100.066	99.3075	99.6427	131.079	104.926	102.107	100.654	101.349	101.129	105.024	3.77203
		48.84	0.999421	0.99959	1.00085	0.999999	0.965187	1.00693	0.970268	0.97855	0.990099	0.00570235		48.84	99.9709	99.2724	99.6492	108.652	105.327	101.551	100.311	101.148	100.559	102.059	1.15046
		49.5	1.00076	0.999218	1.00094	1.00016	0.965235	1.0055	0.970201	0.97885	0.990108	0.00565926		49.5	100.013	99.2528	99.4764	108.802	101.21	101.241	100.248	100.594	100.604	101.429	1.08366
		50.16	0.999592	0.99894	1.00116	0.999159	0.964065	1.00613	0.966955	0.975224	0.988903	0.0060546		50.16	100.046	99.2969	99.4157	110.276	102.393	101.137	99.9695	100.362	100.977	101.728	1.27225
		50.82	1.00011	0.999921	1.00042	0.999783	0.961516	1.00472	0.969871	0.97893	0.989408	0.00591274		50.82	100.027	99.5833	99.4355	109.703	101.738	101.573	99.8674	100.699	100.885	101.685	1.1854
		51.48	1.00029	0.999317	1.00084	0.999077	0.964162	1.00536	0.970278	0.979099	0.989803	0.00567516		51.48	100.018	99.6368	99.2688	107.412	102.638	101.173	99.7199	99.9012	100.119	101.234	0.962376
		52.14	1.00014	0.998982	1.00057	1.00005	0.964917	1.00688	0.968973	0.977162	0.989709	0.00585018		52.14	100.081	99.9001	99.1775	114.654	105.184	102.104	100.316	100.817	101.012	102.895	1.80007
		52.8	0.999955	0.998746	1.00087	0.998769	0.961875	1.00565	0.967242	0.977868	0.988872	0.00606729		52.8	100.048	99.8903	99.1795	112.439	106.16	101.896	100.398	100.555	100.862	102.672	1.58691
		53.46	1.00141	0.999201	1.00048	0.999126	0.966395	1.0067	0.969752	0.978895	0.990244	0.00563278		53.46	100.016	100.384	99.0947	104.771	104.841	101.402	100.077	100.512	100.682	101.47	0.76258
		54.12	0.9997	0.999877	1.00087	1.00084	0.963682	1.00773	0.969407	0.979544	0.990206	0.00592692		54.12	99.9801	100.346	99.0013	109.769	104.034	101.737	99.8355	100.597	100.616	101.992	1.23107
		54.78	1.00038	0.999209	1.0013	1.00043	0.961605	1.00442	0.969676	0.980221	0.989655	0.00590235		54.78	100.004	100.349	99.0487	100.445	105.762	101.709	100.459	100.863	101.226	101.233	0.702662
		55.44	0.999961	0.999792	1.00124	0.999622	0.962621	1.00823	0.968068	0.977901	0.989679	0.00615647		55.44	100.017	100.487	98.8369	102.808	105.754	101.881	99.8815	100.243	100.689	101.322	0.763837
		56.1	1.0002	0.999116	1.00077	1.00023	0.961498	1.00653	0.969642	0.979733	0.989715	0.0059949		56.1	100.002	100.498	98.8115	105.23	106.845	102.287	100.378	101.105	101.201	102.044	0.949343
		56.76	1.0003	0.998871	1.00116	0.99976	0.962992	1.00664	0.968473	0.97777	0.989496	0.0060089		56.76	99.9866	100.502	98.7634	100.469	106.323	101.373	99.7086	100.212	100.5	100.981	0.807839
		57.42	0.999588	0.998937	1.00125	0.999826	0.962595	1.00495	0.970944	0.979409	0.989688	0.00573848		57.42	100.018	100.415	98.6259	92.3189	105.385	101.725	100.604	100.656	101.321	100.131	1.30543
		58.08	1.00026	0.998474	1.00102	1.0005	0.96237	1.00713	0.970351	0.981381	0.990186	0.00586424		58.08	99.9522	100.534	98.4769	90.0274	105.373	101.446	100.204	99.953	100.51	99.5655	1.5342
		58.74	0.99924	0.998911	1.00072	0.999339	0.963346	1.0108	0.969233	0.979163	0.990093	0.00606275		58.74	99.9847	100.51	98.5561	85.1153	106.253	101.419	100.189	100.181	100.592	99.1019	2.15048
		59.4	1.00071	0.999805	1.00096	1.00013	0.965475	1.00771	0.970766	0.978402	0.990495	0.0057495		59.4	100.077	100.629	98.4428	101.695	105.418	101.624	100.744	100.322	101.4	101.284	0.695722
		60.06	1.00084	0.998906	1.00104	0.999332	0.965635	1.009	0.969374	0.978188	0.990288	0.00586211		60.06	100.012	100.581	98.4058	106	109.559	102.127	101.051	100.887	100.958	102.446	1.26571
		60.72	1.00053	0.999193	1.001	1.00059	0.963967	1.01158	0.965989	0.974202	0.989631	0.00654211		60.72	100.99	100.65	105.698	102.382	109.547	101.452	100.216	100.4	100.633	102.622	1.17572
		61.38	1.00105	0.998916	1.00108	0.999579	0.964731	1.00809	0.96885	0.979101	0.990174	0.00589752		61.38	102.193	100.672	102.076	99.0514	106.797	100.94	100.011	100.055	100.512	101.264	0.847504
		62.04	1.00051	0.998768	1.00148	1.00037	0.964953	1.00943	0.968616	0.979889	0.990503	0.00596		62.04	102.527	100.606	100.941	104.32	106.362	101.33	99.8535	100.383	100.56	101.795	0.811544
		62.7	0.999796	0.998837	1.00081	1.00055	0.967182	1.00927	0.97147	0.980688	0.991075	0.0055341		62.7	103.667	100.746	100.179	98.6543	104.419	101.455	100.307	100.412	100.925	100.887	0.580454
		63.36	0.999914	0.999176	1.00078	0.999471	0.964318	1.00872	0.967589	0.977234	0.98965	0.00606902		63.36	103.817	100.715	93.0263	90.3982	109.824	101.834	100.896	100.79	101.707	99.8988	2.09364
		64.02	1.00043	0.999569	1.00067	0.999668	0.962457	1.01091	0.967884	0.978619	0.990026	0.00629945		64.02	103.627	100.736	96.8652	100.757	109.452	101.23	100.272	100.372	101.192	101.359	1.25811
		64.68	1.00005	0.999002	1.00018	0.999375	0.963773	1.00887	0.96738	0.977537	0.989521	0.00609841		64.68	102.463	100.776	97.5985	101.251	109.689	101.378	100.509	99.1419	100.917	101.408	1.26556
		65.34	1.00009	0.998983	1.00136	1.00039	0.965109	1.00808	0.969841	0.978961	0.990353	0.00581493		65.34	101.484	100.809	98.4046	99.5008	110.129	100.952	99.881	98.8058	100.228	101.089	1.32929
		66	1.00072	0.999033	1.00094	1.00029	0.964958	1.01056	0.970295	0.979918	0.990839	0.00591021		66	101.444	100.812	98.5609	98.6995	110.939	101.038	100.436	98.7581	100.709	101.244	1.43306
		66.66	1.00031	1.00005	1.00146	0.998613	0.965766	1.01078	0.96935	0.976674	0.990374	0.00602734		66.66	102.457	100.841	97.6864	102.22	110.004	101.385	100.591	98.9713	100.998	101.587	1.30412
		67.32	1.00015	0.999791	1.00162	1.00041	0.961843	1.00959	0.96895	0.979113	0.990182	0.00623932		67.32	103.461	100.893	97.0617	104.311	107.234	100.667	99.8572	98.3032	100.763	101.136	1.14912
		67.98	1.00041	0.998529	1.00161	0.999884	0.963139	1.01113	0.9705	0.982494	0.990962	0.00599223		67.98	103.687	100.826	97.0086	99.3974	109.816	100.471	99.8112	97.9629	100.397	100.711	1.38142
		68.64	1.00013	0.998509	1.00048	1.00076	0.962334	1.0074	0.968648	0.978731	0.989623	0.00605089		68.64	103.8	100.872	97.3157	95.177	110.968	99.6774	99.3719	98.0683	100.455	100.238	1.66646
		69.3	1.00053	0.998478	1.0009	1.00007	0.965608	1.00949	0.96888	0.978204	0.990269	0.00591952		69.3	103.939	100.92	97.3746	98.8482	108.824	100.677	99.9669	98.5807	100.745	100.742	1.236
		69.96	1.00076	0.999485	1.00083	1.00141	0.963481	1.00915	0.968291	0.978281	0.990211	0.00616952		69.96	104.181	100.936	97.3169	94.8234	110.612	99.6766	99.6869	98.5822	100.104	100.217	1.63304
		70.62	1.00051	0.998062	1.00106	1.00009	0.96427	1.01003	0.96848	0.978794	0.990163	0.00605262		70.62	104.299	101.069	97.9614	95.362	110.341	100.171	100.323	99.1881	100.979	100.674	1.53449
		71.28	1.0005	0.997611	1.00071	1.0015	0.964778	1.01042	0.968474	0.978591	0.990324	0.0060665		71.28	104.452	102.917	97.6999	98.6716	106.904	99.9344	99.8663	99.0108	100.285	100.661	1.04214
		71.94	1.00022	0.997544	1.00124	1.00139	0.966075	1.01097	0.966973	0.978091	0.990314	0.00612524		71.94	104.739	103.656	97.43	99.8575	110.92	99.6969	99.3999	98.9409	100.186	101.261	1.51258
		72.6	1.00036	0.998883	1.00143	0.999667	0.96475	1.00968	0.964289	0.974542	0.989201	0.0064505		72.6	105.021	103.413	97.3011	105.05	111.422	100.257	100.467	99.2416	100.556	102.213	1.56331
		73.26	0.999974	0.997878	1.0009	1.00072	0.965855	1.00862	0.965647	0.976479	0.989509	0.006122		73.26	105.228	103.19	96.996	97.9972	111.789	100.142	100.17	99.0548	99.6353	101.122	1.654
		73.92	1.0002	0.997095	0.999953	1.00014	0.964767	1.00971	0.967531	0.978103	0.989687	0.00601634		73.92	105.406	102.022	96.5985	74.0015	107.672	99.9693	99.8896	99.1003	99.6209	97.3593	3.52444
		74.58	1.00017	0.997375	1.00068	1.00024	0.964708	1.00914	0.965743	0.975749	0.989226	0.00622407		74.58	105.639	101.944	96.4102	92.0552	110.949	99.2225	99.7343	99.4796	99.4261	99.9026	1.8939
		75.24	0.999928	0.999072	1.00043	1.00117	0.966592	1.01036	0.967618	0.976817	0.990248	0.00605193		75.24	105.823	99.058	95.9746	92.6835	111.116	99.8278	100.197	99.3984	99.5654	99.7275	1.86225
		75.9	0.999791	0.997539	1.00015	0.99988	0.963707	1.01068	0.965432	0.975896	0.989134	0.00636505		75.9	105.879	100.205	95.7307	94.0648	109.379	100.107	99.8703	99.24	99.0958	99.7115	1.5936
		76.56	0.999745	0.997213	1.00047	0.999998	0.963648	1.01102	0.96701	0.978775	0.989735	0.00619158		76.56	106.002	100.657	95.4889	97.7052	109.984	99.9405	99.7188	99.271	99.1631	100.241	1.50347
		77.22	0.999756	0.997463	1.00013	1.00075	0.965204	1.01135	0.967911	0.976552	0.98989	0.00613611		77.22	106.043	100.561	95.237	96.3604	109.251	99.9275	99.3761	99.4016	98.7847	99.8624	1.4875
		77.88	0.999451	0.997105	1.00053	0.999657	0.964756	1.00922	0.968215	0.977262	0.989524	0.00595433		77.88	106.12	100.482	94.9929	97.3499	108.641	100.404	100.003	99.832	99.1393	100.106	1.38771
		78.54	0.9994	0.997082	1.0007	0.999576	0.965369	1.00948	0.969399	0.979266	0.990034	0.00577936		78.54	106.156	100.466	94.7039	88.9265	106.91	100.395	99.77	99.4105	98.9805	98.6952	1.82545
		79.2	0.999641	0.997119	1.00016	1.00049	0.965765	1.01033	0.967891	0.976348	0.989718	0.00602366		79.2	106.165	100.427	94.4488	92.8376	107.811	100.569	100.007	99.8154	99.0548	99.3713	1.58899
		79.86	0.999435	0.997531	1.00053	1.00041	0.965355	1.01008	0.96616	0.973817	0.989163	0.00626773		79.86	106.056	100.422	94.2105	91.5076	106.556	100.196	99.4807	99.3058	98.8744	98.8191	1.57945
		80.52	0.999664	0.996676	1.00023	0.999182	0.963407	1.00991	0.96634	0.976416	0.988978	0.00621963		80.52	105.937	100.492	93.9212	94.5903	107.66	100.256	99.7216	99.762	98.4941	99.3622	1.49016
		81.18	1.00004	0.996034	0.999883	0.999323	0.96493	1.0104	0.96712	0.974717	0.989055	0.00614733		81.18	105.894	100.296	93.7166	94.977	106.328	100.31	99.8689	99.5801	98.5329	99.2013	1.35085
		81.84	0.999912	0.996187	1.00017	0.999209	0.965255	1.01162	0.965375	0.975119	0.989106	0.00630483		81.84	105.82	100.37	93.0601	94.4149	105.756	100.539	99.9866	100.087	99.1046	99.1648	1.38968
		82.5	1.00008	0.995752	0.999821	0.998836	0.96465	1.01207	0.965054	0.974781	0.988881	0.0063848		82.5	105.801	100.201	92.0871	86.3072	107.453	99.5439	99.4735	99.3513	98.1364	97.8192	2.20397
		83.16	1.00003	0.995588	1.00016	0.998759	0.968473	1.01096	0.968293	0.978403	0.990083	0.0057013		83.16	105.777	100.28	91.748	91.2571	106.79	99.6659	99.3734	99.3108	98.3242	98.3436	1.75537
		83.82	0.999196	0.997105	0.99969	0.999276	0.96499	1.01065	0.966635	0.977281	0.989352	0.00608136		83.82	105.547	100.096	91.3253	95.3335	105.724	99.6996	99.5957	99.4824	98.5898	98.7308	1.46033
		84.48	1.0005	0.996415	0.999956	0.999294	0.964427	1.0125	0.965895	0.977241	0.989528	0.00632325		84.48	105.527	100.003	91.1959	92.9035	108.193	99.931	99.8064	99.8052	98.3479	98.7733	1.82138
		85.14	1.00064	0.996562	0.999479	0.999182	0.965909	1.01188	0.964715	0.973279	0.988956	0.00640844		85.14	105.464	99.9519	90.9389	90.6391	105.435	98.8132	98.9967	98.6651	98.1267	97.6958	1.71392
		85.8	1.00059	0.996334	0.999376	0.999572	0.964796	1.00985	0.964809	0.975625	0.988868	0.00625647		85.8	105.307	99.7801	90.9553	88.8416	108.387	98.6481	98.7905	98.5424	97.4389	97.673	2.09317
		86.46	1.00062	0.996292	0.999441	0.999211	0.965299	1.01031	0.963479	0.970663	0.988165	0.00654599		86.46	105.282	99.5912	90.6523	91.4567	106.369	98.6915	98.9022	98.603	97.5999	97.7332	1.74548
		87.12	1.00041	0.996553	0.999323	0.999414	0.964597	1.01313	0.963374	0.973069	0.988733	0.00666798		87.12	105.164	99.4421	90.4478	90.1259	103.752	98.2588	98.5442	97.9977	97.6898	97.0323	1.62116
		87.78	1.0008	0.996005	0.999505	1.00055	0.96376	1.01186	0.962107	0.971726	0.988289	0.00682615		87.78	105.09	99.327	90.4242	103.6	105.335	98.153	98.9109	98.2932	98.0007	99.0055	1.56507
		88.44	1.00051	0.995515	0.999592	1.0005	0.964951	1.01149	0.963946	0.97483	0.988916	0.00645283		88.44	104.88	99.2129	90.0193	86.1537	108.109	97.3826	98.5741	97.7328	97.6758	96.8575	2.30731
		89.1	1.00079	0.995313	0.999448	0.999458	0.966673	1.01339	0.965635	0.975532	0.989529	0.00629009		89.1	104.818	99.0546	89.9111	87.7445	106.644	96.6168	98.8379	97.63	97.5792	96.7523	2.05685
		89.76	0.998717	0.995609	0.999504	0.999058	0.965045	1.01167	0.965876	0.976377	0.988982	0.00616931		89.76	104.83	98.8189	89.9253	93.2208	107.08	96.3653	98.5119	97.8418	97.9554	97.465	1.75172
		90.42	0.999749	0.994875	0.998949	1.00028	0.964263	1.0126	0.965397	0.975663	0.988971	0.00638057		90.42	104.741	98.668	89.6133	82.6122	107.314	96.9812	98.7316	97.5102	97.7409	96.1464	2.56592
		91.08	0.999888	0.995663	0.99881	0.999788	0.965648	1.01164	0.965384	0.974941	0.988971	0.00625204		91.08	104.61	98.5439	89.3249	89.6396	103.589	96.8783	98.7453	97.509	97.4392	96.4586	1.69054
		91.74	0.998082	0.995416	0.998757	0.998808	0.96646	1.01063	0.966817	0.975538	0.988814	0.00592233		91.74	104.457	98.4258	89.2296	87.5252	105.725	97.3684	99.1715	97.6208	97.6291	96.5869	2.03795
		92.4	0.999232	0.995384	0.998163	0.99861	0.965188	1.01136	0.965326	0.974446	0.988464	0.00620875		92.4	104.332	98.2759	89.0679	86.8865	105.503	96.7426	98.6923	97.2176	97.3763	96.2202	2.05886
		93.06	0.998183	0.995233	0.997978	0.998664	0.965176	1.01248	0.964711	0.973843	0.988283	0.00631255		93.06	104.248	98.1174	88.9147	84.9677	102.784	96.2601	98.8928	97.3445	96.827	95.5135	2.03301
		93.72	0.99803	0.995713	0.998085	0.99866	0.968038	1.01251	0.96709	0.975233	0.98917	0.00592229		93.72	104.188	97.9518	88.6855	81.7235	104.813	97.5721	99.6976	97.5727	98.0049	95.7527	2.53882
		94.38	0.998853	0.995828	0.998019	0.998465	0.968006	1.01209	0.966442	0.973355	0.988883	0.00603891		94.38	104.144	97.7996	88.6838	86.9734	105.117	97.1771	99.3201	97.1871	97.2264	96.1856	2.05468
		95.04	0.996929	0.994982	0.997988	0.998431	0.965532	1.01093	0.965795	0.97505	0.988205	0.00601779		95.04	104.077	97.7706	88.4395	84.6477	104.59	97.2982	99.465	97.1679	97.6526	95.8789	2.23857
		95.7	0.99672	0.996247	0.998135	0.998716	0.968444	1.0124	0.966978	0.974198	0.98898	0.00592241		95.7	104.049	97.5225	88.2545	88.2257	105.423	97.1905	99.4843	96.6124	97.3416	96.2568	2.01223
		96.36	0.998391	0.996029	0.998642	0.998846	0.967508	1.01262	0.967973	0.976597	0.989576	0.00588663		96.36	103.887	97.4074	88.1476	90.1771	103.409	97.0494	99.5071	96.3857	97.2157	96.1624	1.7282
		97.02	0.998248	0.995729	0.998129	0.998842	0.966655	1.01352	0.966927	0.976978	0.989378	0.0060384		97.02	103.806	97.2654	87.799	83.4384	103.836	97.365	99.6294	96.4648	97.353	95.3939	2.323
		97.68	0.998016	0.995722	0.997723	0.999481	0.967126	1.01388	0.967606	0.975242	0.989349	0.00605898		97.68	103.641	97.1729	87.7459	85.3596	103.832	97.3847	99.6688	96.4003	97.2262	95.5988	2.15398
		98.34	0.998267	0.994417	0.99761	0.999446	0.966334	1.01231	0.966587	0.975365	0.988793	0.00604113		98.34	103.426	97.0561	87.5274	76.3767	103.853	97.8364	100.374	96.8123	97.9421	94.7222	3.08658
		99	0.998123	0.994956	0.9976	0.998934	0.966959	1.0127	0.968206	0.976497	0.989247	0.00586591		99	103.368	96.9275	87.3345	83.5087	103.69	97.277	99.8863	96.1623	97.2882	95.2593	2.33432
		99.66	0.997177	0.994529	0.997908	0.999367	0.965398	1.01329	0.967709	0.978956	0.989291	0.00595324		99.66	103.292	96.7614	87.0633	88.4116	103.491	97.2656	99.7998	96.4333	97.6648	95.8613	1.95021
		100.32	0.997481	0.993817	0.99806	0.99898	0.96728	1.01257	0.967893	0.976331	0.989052	0.0058406		100.32	103.191	96.7106	86.8486	82.0642	103.791	96.8805	99.8532	96.125	97.3391	94.9515	2.49213
		100.98	0.999387	0.994105	0.997825	0.998946	0.967671	1.01499	0.968642	0.979475	0.99013	0.00588008		100.98	103.087	96.5625	86.8126	84.1807	101.195	97.1104	100.167	96.9424	97.5545	95.0656	2.18076
		101.64	0.999506	0.993925	0.997367	0.998895	0.967363	1.01171	0.968114	0.979545	0.989553	0.00568457		101.64	103.054	96.4779	86.5219	85.8304	100.864	97.0811	99.9226	96.6217	97.6946	95.1268	2.03039
		102.3	0.999284	0.994083	0.997651	0.998629	0.966736	1.01206	0.967202	0.977814	0.989183	0.00586571		102.3	102.922	96.3902	86.3428	86.516	103.076	97.1552	99.7674	96.3096	97.5397	95.3871	2.10619
		102.96	0.999877	0.993015	0.997584	0.998745	0.964391	1.01267	0.966585	0.977384	0.988781	0.00613215		102.96	102.759	96.2773	86.1841	86.6143	100.361	97.2871	99.4948	96.8806	97.17	95.0337	1.9461
		103.62	0.999781	0.993888	0.99709	0.998976	0.96594	1.01394	0.967511	0.977119	0.98928	0.00606677		103.62	102.493	96.0775	86.0211	77.0736	101.224	96.6758	99.1744	96.6879	96.9259	93.7325	2.85298
		104.28	0.999527	0.994597	0.996957	0.998813	0.966494	1.0127	0.968221	0.977058	0.989296	0.00589123		104.28	102.539	96	85.7959	83.2411	99.7734	97.0573	99.3694	96.9911	97.136	94.4205	2.21978
		104.94	0.998996	0.994526	0.997068	0.998704	0.966802	1.01587	0.969648	0.980325	0.990242	0.00588851		104.94	102.446	95.8695	85.6315	77.7516	100.907	96.7851	99.0275	96.425	96.8796	93.6596	2.77591
		105.6	0.999297	0.993649	0.996953	0.998539	0.967275	1.01352	0.966473	0.974924	0.988829	0.00606579		105.6	102.368	95.7949	85.4659	76.6146	100.628	96.88	99.4016	96.3499	96.8041	93.4923	2.9002
		106.26	0.999268	0.993261	0.996315	0.998342	0.967165	1.0135	0.967429	0.977372	0.989082	0.00588891		106.26	102.211	95.6186	85.1554	79.1372	101.868	96.3021	99.0927	96.1241	96.0186	93.6646	2.6812
		106.92	0.997892	0.993976	0.997212	0.998673	0.966798	1.01318	0.96988	0.980747	0.989794	0.0056235		106.92	102.033	95.4865	85.1172	80.1387	97.776	96.8426	99.5393	96.1947	96.4727	93.446	2.44491
		107.58	0.998803	0.992968	0.997101	0.998116	0.967088	1.01386	0.96772	0.977879	0.989193	0.00587851		107.58	102.055	95.4452	85.0207	80.372	99.0188	95.9675	98.5891	95.3278	95.6433	93.173	2.38129
		108.24	0.998533	0.992832	0.996906	0.998263	0.964529	1.01339	0.966111	0.978079	0.988581	0.00610852		108.24	101.841	95.3217	84.7453	81.3432	99.7513	95.689	98.6924	95.0064	95.5941	93.2679	2.33302
		108.9	0.998324	0.993628	0.997034	0.998578	0.966258	1.01356	0.965911	0.97574	0.988629	0.00611346		108.9	101.749	95.1536	84.68	80.3714	101.811	95.9226	99.0479	95.4429	95.8597	93.5362	2.56328
		109.56	0.998127	0.992537	0.997464	0.998416	0.967194	1.01438	0.97015	0.980347	0.989827	0.00567057		109.56	101.703	95.1082	84.6593	80.9509	100.657	95.8741	98.5994	95.2056	95.7853	93.3549	2.424
		110.22	0.997526	0.993146	0.995661	0.998386	0.968555	1.01502	0.972477	0.980016	0.990099	0.00544712		110.22	101.563	95.0734	84.332	83.7593	98.6515	95.8961	98.3978	95.1904	95.9632	93.408	2.09819
		110.88	0.99618	0.994051	0.996245	0.998332	0.966322	1.0137	0.967949	0.97802	0.988851	0.00583219		110.88	101.49	94.8681	84.0984	81.0704	98.078	96.4515	99.0498	95.6134	96.4672	93.2121	2.38235
		111.54	0.995845	0.992541	0.995991	0.998739	0.966656	1.01421	0.967433	0.977488	0.988612	0.00587697		111.54	101.343	94.8105	83.9809	80.987	99.2407	95.6437	98.1017	94.5274	95.324	92.827	2.3467
		112.2	0.99687	0.99355	0.996179	0.998183	0.967712	1.0155	0.967192	0.975448	0.988829	0.00602522		112.2	101.206	94.6637	83.7291	77.8312	98.541	96.0057	98.4439	95.1581	95.9464	92.5399	2.67204
		112.86	0.996584	0.992245	0.996956	0.998505	0.967833	1.01562	0.970127	0.978838	0.989589	0.00572461		112.86	101.052	94.5978	83.3961	72.6119	95.8662	96.4932	98.9716	95.7729	96.2828	91.7491	3.19734
		113.52	0.995526	0.993025	0.996198	0.998205	0.966817	1.01574	0.968883	0.978453	0.989105	0.00585246		113.52	100.982	94.5149	83.2436	78.1158	97.2344	95.7474	98.5422	95.4046	95.9089	92.339	2.6253
		114.18	0.996869	0.99193	0.995987	0.998205	0.967316	1.01354	0.968811	0.979487	0.989018	0.00562918		114.18	100.999	94.4523	83.1203	76.5411	96.4959	95.4816	98.3196	95.2249	95.1305	91.8458	2.72594
		114.84	0.996084	0.993045	0.996202	0.998418	0.968487	1.01347	0.970412	0.978842	0.98937	0.00546819		114.84	100.887	94.3063	82.9309	78.0237	96.4349	95.3377	98.2266	95.1837	95.4207	91.9831	2.5854
		115.5	0.994525	0.99311	0.997005	0.998085	0.969096	1.01434	0.970173	0.97916	0.989437	0.00548072		115.5	100.789	94.2252	82.7903	72.1113	97.0183	95.7847	98.358	95.0219	95.1237	91.3042	3.21902
		116.16	0.99629	0.99191	0.996483	0.998506	0.967312	1.0164	0.969428	0.977224	0.989195	0.00590208		116.16	100.6	94.164	82.6852	78.127	95.7749	95.5052	98.1824	94.7404	94.6912	91.7338	2.54549
		116.82	0.995908	0.991266	0.995229	0.998288	0.968219	1.01368	0.968506	0.976418	0.988439	0.00566076		116.82	100.591	94.0044	82.3363	78.3744	97.3757	96.4525	98.931	95.0413	95.3556	92.2339	2.67227
		117.48	0.99433	0.992233	0.9956	0.998302	0.968872	1.01449	0.968921	0.975775	0.988566	0.00567014		117.48	100.411	94.001	82.2787	76.8596	94.7909	95.9947	98.1847	94.6327	95.3854	91.516	2.69343
		118.14	0.994513	0.991694	0.99522	0.997951	0.968328	1.01638	0.97085	0.979887	0.989353	0.00558236		118.14	100.446	93.8785	82.0997	71.6398	93.8434	96.2554	98.1716	93.963	95.5825	90.6792	3.21384
		118.8	0.995073	0.99231	0.99677	0.998046	0.968292	1.0147	0.971568	0.97815	0.989363	0.00550946		118.8	100.254	93.7803	81.978	80.3058	94.7912	95.9649	97.7318	93.1979	95.2641	91.6268	2.34408
		119.46	0.994215	0.991502	0.996682	0.997856	0.965981	1.01418	0.968709	0.976369	0.988187	0.00582647		119.46	100.163	93.7205	81.8932	76.7878	93.9121	96.1164	97.6639	93.1985	95.5976	91.1113	2.66345
		120.12	0.993381	0.992518	0.995032	0.998241	0.964811	1.01471	0.969423	0.976735	0.988107	0.005866		120.12	100.073	93.6263	81.6509	67.8176	95.6112	96.4116	97.2895	93.2859	95.5163	90.1512	3.63929
		120.78	0.994301	0.991033	0.995213	0.998051	0.966881	1.01505	0.972598	0.980817	0.989243	0.00543809		120.78	99.8335	93.6077	81.4675	78.5318	97.4008	96.0079	97.3787	93.2443	95.3583	91.6246	2.60759
		121.44	0.994285	0.991047	0.994698	0.998109	0.966214	1.01505	0.972916	0.980714	0.98913	0.00546553		121.44	99.8873	93.4426	81.4093	71.0977	94.5191	95.6705	96.9364	92.8749	94.4308	90.0477	3.19463
		122.1	0.994033	0.991836	0.99511	0.998098	0.966514	1.01458	0.968804	0.976431	0.988176	0.00578483		122.1	99.7498	93.4123	81.2091	80.6219	94.0319	95.2308	97.1185	92.7318	94.225	91.0727	2.26492
		122.76	0.993281	0.991363	0.994832	0.9973	0.967848	1.01568	0.970109	0.977705	0.988514	0.00561955		122.76	99.7288	93.3188	81.1077	72.2388	93.3719	94.9229	97.411	92.775	94.3233	89.9337	3.05436
		123.42	0.992834	0.991783	0.995789	0.997617	0.964634	1.01457	0.970299	0.979905	0.988429	0.00570115		123.42	99.5831	93.1788	80.8565	75.0308	92.6075	94.5061	97.8875	92.6082	94.6794	90.1693	2.78892
		124.08	0.992544	0.992018	0.995212	0.997926	0.965462	1.01293	0.969052	0.978706	0.987982	0.00560979		124.08	99.3935	93.1157	80.8567	76.5876	93.9522	94.4843	98.0452	92.1621	93.9853	90.3986	2.64892
		124.74	0.993247	0.992069	0.995381	0.997777	0.964817	1.01486	0.969351	0.978923	0.988303	0.00579768		124.74	99.3719	93.0614	80.6	69.2587	92.2194	95.2957	98.2525	92.6662	94.2637	89.4522	3.4119
		125.4	0.99212	0.990685	0.995545	0.997788	0.966649	1.01515	0.970489	0.979331	0.988469	0.00558991		125.4	99.2608	92.8983	80.4636	72.939	92.0252	95.033	97.8556	92.5572	94.0193	89.7239	2.99896
		126.06	0.993299	0.991256	0.99536	0.997711	0.965635	1.01545	0.969933	0.978216	0.988357	0.00576618		126.06	99.177	92.8394	80.3041	74.4806	91.0026	95.0468	97.9793	92.6228	93.7767	89.7565	2.84648
		126.72	0.991786	0.992063	0.995203	0.997264	0.965519	1.01472	0.970501	0.978226	0.98816	0.00565282		126.72	99.065	92.7846	80.1316	85.8718	91.601	95.4109	98.432	92.5644	93.8548	91.3314	2.03705
		127.38	0.99285	0.992093	0.996364	0.997641	0.966045	1.01584	0.969423	0.978207	0.988558	0.00582305		127.38	98.9929	92.7497	79.8765	70.4851	90.5425	95.2186	98.1043	92.6202	94.0439	89.2051	3.2794
		128.04	0.991419	0.990685	0.995153	0.997694	0.965491	1.01508	0.971106	0.980745	0.988422	0.0055752		128.04	98.8282	92.5709	79.7602	77.7495	90.6717	94.7064	97.003	92.2471	93.4974	89.7758	2.50021
		128.7	0.990925	0.990472	0.995233	0.997115	0.964219	1.0151	0.971414	0.980915	0.988174	0.00563005		128.7	98.7477	92.5247	79.5042	71.0376	90.7047	94.3575	97.3994	91.9874	93.1752	88.8363	3.14399
		129.36	0.990377	0.991009	0.995065	0.996791	0.966518	1.0145	0.972806	0.978697	0.98822	0.00538254		129.36	98.6732	92.4316	79.3238	64.8377	92.3751	94.265	96.8204	91.986	93.0757	88.1394	3.80107
		130.02	0.990434	0.990842	0.994955	0.997083	0.964252	1.01315	0.969943	0.978928	0.987449	0.00558606		130.02	98.5989	92.3696	79.1271	66.7855	92.5726	94.7202	97.6245	92.741	93.4333	88.6717	3.67172
		130.68	0.990941	0.990605	0.995107	0.99697	0.965725	1.01376	0.97324	0.981776	0.988515	0.00527873		130.68	98.4789	92.3475	79.0236	73.3419	91.0364	94.0585	96.6088	92.2854	92.4016	88.888	2.88409
		131.34	0.989323	0.990856	0.995556	0.997014	0.965114	1.0141	0.972259	0.978907	0.987891	0.00548321		131.34	98.3625	92.2536	78.6698	63.9941	88.9572	94.5349	97.306	92.5738	92.9752	87.6581	3.91059
		132	0.988897	0.989582	0.995219	0.997035	0.967594	1.01493	0.97169	0.978235	0.987898	0.00541158		132	98.2399	92.1905	78.5281	71.7401	89.5246	94.0726	96.7833	91.8795	93.061	88.4725	3.06737
		132.66	0.990401	0.989698	0.994499	0.996862	0.966908	1.01453	0.974014	0.980219	0.988391	0.00523233		132.66	98.168	92.1203	78.4057	86.9259	91.8913	94.0528	96.2493	91.596	92.2037	90.4306	1.95187
		133.32	0.989833	0.990475	0.994228	0.996468	0.965175	1.01625	0.973185	0.981614	0.988403	0.0055063		133.32	98.0609	92.0259	78.1504	69.5355	90.5578	94.701	96.8265	91.9701	92.7858	88.3191	3.33103
		133.98	0.989786	0.990613	0.993893	0.996538	0.965532	1.01468	0.972884	0.980445	0.988046	0.00537812		133.98	97.9058	91.9556	77.8848	70.6546	87.3069	95.1666	96.6503	92.3832	92.892	88.1118	3.24186
		134.64	0.990056	0.990697	0.993903	0.995909	0.966419	1.01442	0.972758	0.979329	0.987936	0.00531149		134.64	97.9114	91.8952	77.7396	68.3398	88.0413	94.9169	96.7949	91.878	92.6396	87.7807	3.45467
		135.3	0.989612	0.989499	0.993631	0.996051	0.965195	1.01409	0.971906	0.980291	0.987534	0.00537649		135.3	97.6691	91.755	77.3875	68.766	87.4509	94.8045	96.8034	91.8309	92.457	87.6569	3.41837
		135.96	0.987959	0.990159	0.992984	0.995807	0.966127	1.01357	0.97194	0.979486	0.987254	0.0052591		135.96	97.5861	91.7459	77.2452	67.7312	90.6317	94.8465	96.8886	91.7495	92.8053	87.9555	3.56186
		136.62	0.989014	0.990022	0.993211	0.995915	0.967023	1.01617	0.973161	0.981779	0.988287	0.00532301		136.62	97.465	91.5912	77.0431	69.844	85.7897	94.5091	97.2047	91.9576	92.8056	87.5931	3.35943
		137.28	0.988095	0.990274	0.993316	0.996296	0.965494	1.01451	0.970141	0.9756	0.986715	0.00562339		137.28	97.3341	91.556	76.904	66.9416	89.5244	94.171	96.7001	91.0829	92.1713	87.3814	3.58361
		137.94	0.986213	0.989812	0.993424	0.995905	0.96552	1.01673	0.970066	0.976993	0.986832	0.00576432		137.94	97.2116	91.5136	76.766	85.4854	88.8074	94.4406	97.4171	91.8148	92.8213	89.8833	2.25638
		138.6	0.985923	0.989949	0.993461	0.995558	0.967685	1.0143	0.969317	0.975981	0.986522	0.00547006		138.6	97.1905	91.4466	76.595	70.3686	87.4649	94.2311	97.2037	90.967	92.2572	87.5668	3.27889
		139.26	0.987008	0.990116	0.993053	0.994719	0.966709	1.01421	0.968565	0.974538	0.986115	0.00558511		139.26	97.0505	91.4257	76.4263	61.8935	85.4148	92.5695	96.8749	90.5254	91.8486	85.8723	4.04999
		139.92	0.985535	0.990375	0.993327	0.995947	0.967502	1.01253	0.972264	0.97717	0.986831	0.0051391		139.92	96.9815	91.3243	76.2998	63.8705	87.9862	93.216	97.4231	91.0425	92.0089	86.6464	3.91164
		140.58	0.986939	0.990109	0.992823	0.995948	0.967074	1.01572	0.968568	0.973655	0.986355	0.00576325		140.58	96.9065	91.3175	76.1093	65.9678	87.7955	92.6509	96.8784	90.5403	90.8768	86.5171	3.62395
		141.24	0.986761	0.99016	0.992622	0.995877	0.966956	1.01488	0.96978	0.978966	0.987	0.00544528		141.24	96.6973	91.1531	76.0055	69.1043	85.5338	93.0851	97.3456	90.7687	91.9583	86.8693	3.38917
		141.9	0.984775	0.989938	0.992688	0.99603	0.965724	1.01481	0.966701	0.973265	0.985492	0.00588005		141.9	96.6175	91.0676	75.9219	63.7314	87.0901	92.7917	97.2239	90.6389	91.1921	86.2072	3.88349
		142.56	0.986027	0.990302	0.992211	0.995652	0.966416	1.0138	0.971979	0.979568	0.986995	0.0052387		142.56	96.6458	91.0136	75.7748	68.163	85.9885	92.0564	96.5339	90.0807	90.6083	86.2774	3.36146
		143.22	0.983763	0.990737	0.992423	0.996353	0.96587	1.01426	0.969138	0.976601	0.986143	0.00559351		143.22	96.4438	90.9047	75.7354	61.2236	85.0679	91.6094	96.4267	89.692	90.3356	85.1244	4.03253
		143.88	0.984167	0.990382	0.992348	0.995114	0.966418	1.0135	0.971192	0.979052	0.986522	0.00526301		143.88	96.2973	90.8437	75.4938	74.3903	84.6436	91.2815	95.9581	89.1859	90.1873	86.498	2.74911
		144.54	0.984981	0.989598	0.992488	0.995811	0.966435	1.01481	0.971669	0.979111	0.986863	0.0053653		144.54	96.3737	90.772	75.3341	69.6346	84.1259	91.5718	96.247	89.2927	90.7826	85.9701	3.21165
		145.2	0.983504	0.990384	0.992653	0.996043	0.965652	1.01384	0.974022	0.980857	0.987119	0.00520867		145.2	96.1279	90.7866	75.2654	71.9423	84.2144	90.8214	95.5396	88.5788	90.2538	85.9253	2.92129
		145.86	0.98281	0.989862	0.992478	0.996219	0.964295	1.01518	0.972502	0.981534	0.98686	0.00549392		145.86	96.1627	90.7018	75.032	68.8131	83.628	91.412	96.18	88.9318	90.6356	85.6668	3.28834
		146.52	0.98269	0.989878	0.992805	0.996223	0.966479	1.01324	0.971652	0.978761	0.986466	0.00527221		146.52	95.9754	90.6203	74.7216	74.7051	82.5451	91.1747	96.0889	89.3611	90.6797	86.2371	2.83276
		147.18	0.982459	0.989389	0.992705	0.995225	0.967194	1.01407	0.971957	0.97884	0.98648	0.00524802		147.18	95.872	90.5924	74.6485	67.9311	83.0035	90.7937	95.984	88.5759	90.211	85.2175	3.34755
		147.84	0.982344	0.989085	0.992567	0.996303	0.966159	1.0136	0.97274	0.977645	0.986306	0.00529922		147.84	95.7571	90.4244	74.4742	68.627	83.9995	90.5401	95.9298	88.3513	89.6481	85.2493	3.25078
		148.5	0.983513	0.989203	0.992574	0.996318	0.96806	1.01458	0.973425	0.980296	0.987246	0.00514577		148.5	95.7378	90.3539	74.231	68.103	81.8741	89.8357	95.7033	88.4242	89.2456	84.7214	3.29228
		149.16	0.981525	0.989522	0.992405	0.99499	0.968408	1.0147	0.97139	0.976328	0.986158	0.0053354		149.16	95.5939	90.3157	74.0933	63.9493	81.9565	89.4647	95.6102	88.2388	89.0198	84.081	3.66452
		149.82	0.980898	0.989368	0.99198	0.996203	0.965081	1.01331	0.970527	0.97641	0.985472	0.00549321		149.82	95.5172	90.2302	73.9061	67.6421	84.4306	88.8555	95.4978	87.9857	88.8414	84.6737	3.27309
		150.48	0.980607	0.989456	0.992197	0.994972	0.967575	1.01354	0.973277	0.979328	0.986369	0.00511125		150.48	95.4338	90.2083	73.7306	64.2564	81.7646	88.0275	95.0313	87.5193	88.3789	83.6146	3.5534
		151.14	0.980615	0.989544	0.991769	0.994559	0.967382	1.01403	0.971336	0.977713	0.985868	0.00528467		151.14	95.3677	90.1987	73.5324	69.8467	81.4134	88.6473	96.0522	88.4312	89.0375	84.6449	3.17225
		151.8	0.979698	0.989227	0.991432	0.995746	0.967472	1.01269	0.972999	0.978594	0.985982	0.00509564		151.8	95.1927	90.0798	73.233	67.6657	80.2173	87.6395	95.4472	87.4854	88.3185	83.7608	3.29673
		152.46	0.979993	0.988894	0.991182	0.994923	0.965743	1.01461	0.971784	0.97868	0.985726	0.00540275		152.46	95.1928	90.071	73.1094	68.2859	83.6785	87.2733	94.8439	87.3274	87.4188	84.001	3.14405
		153.12	0.978798	0.988514	0.991102	0.99434	0.96765	1.01451	0.972098	0.977356	0.985545	0.00529383		153.12	95.0666	89.8617	72.9682	62.3095	79.3801	87.371	94.3379	87.0141	87.9234	82.6457	3.72234
		153.78	0.978269	0.989272	0.990625	0.99537	0.965238	1.01246	0.970047	0.978397	0.98496	0.00536948		153.78	95.0067	89.8693	72.7165	68.1255	81.5438	86.8142	94.2425	87.0822	87.7124	83.5133	3.14533
		154.44	0.97788	0.988856	0.990713	0.995266	0.966401	1.01377	0.973719	0.981809	0.986052	0.00518562		154.44	94.9294	89.8494	72.6412	70.9443	81.2635	86.2877	93.7809	87.0823	87.6649	83.6893	2.87923
		155.1	0.978601	0.989094	0.990459	0.99487	0.96764	1.0131	0.97503	0.982125	0.986365	0.0049435		155.1	94.8481	89.8047	72.3806	68.7178	81.326	86.9451	94.6904	88.2339	88.3096	83.801	3.18631
		155.76	0.977011	0.989037	0.990717	0.994612	0.966536	1.01447	0.973778	0.980597	0.985844	0.00526801		155.76	94.7812	89.7047	72.1664	70.5124	80.9687	86.2084	93.822	87.9225	88.3122	83.7021	2.98299
		156.42	0.977151	0.989494	0.990353	0.993222	0.967267	1.01318	0.973627	0.979052	0.985418	0.00508814		156.42	94.7199	89.6832	72.12	65.7404	80.0655	85.8404	93.92	87.2091	87.7048	82.7854	3.37093
		157.08	0.976515	0.989382	0.990618	0.994375	0.966929	1.01364	0.974317	0.980898	0.985834	0.00514558		157.08	94.6075	89.6015	71.934	68.9656	80.9972	85.5232	93.5299	86.7843	86.5395	82.9844	3.02107
		157.74	0.976205	0.989569	0.990149	0.993336	0.968431	1.01318	0.972997	0.980236	0.985513	0.0050491		157.74	94.5345	89.5061	71.8281	66.1063	80.5492	85.3988	93.3642	86.7718	87.0129	82.5672	3.27476
		158.4	0.976108	0.989362	0.990104	0.994067	0.969656	1.01442	0.974023	0.979879	0.985953	0.00508287		158.4	94.4424	89.4855	71.6515	65.8674	79.1904	84.9329	93.0118	85.6025	86.8262	82.071	3.26608
		159.06	0.97575	0.988936	0.990174	0.993224	0.965258	1.01372	0.970272	0.977137	0.984309	0.00548509		159.06	94.2461	89.4327	71.5301	64.9056	79.31	84.674	92.948	86.0446	86.5023	81.9184	3.34852
		159.72	0.975769	0.98921	0.989637	0.992759	0.967365	1.0144	0.972815	0.977646	0.98495	0.00528196		159.72	94.1502	89.3737	71.2297	67.4829	79.4432	84.2971	92.8593	85.6205	86.1749	82.0601	3.10921
		160.38	0.976835	0.988986	0.989863	0.994357	0.966543	1.01426	0.972375	0.979116	0.985292	0.00531822		160.38	94.1675	89.2473	71.1828	63.9908	78.3969	83.8005	92.6976	85.2202	86.1413	81.3347	3.40302
		161.04	0.975118	0.988858	0.989543	0.994447	0.965742	1.01457	0.974859	0.980205	0.985418	0.00533194		161.04	93.9569	89.212	71.0417	66.4475	77.3669	83.5312	92.5778	84.9467	85.7317	81.357	3.18753
		161.7	0.97496	0.988787	0.99008	0.993073	0.964691	1.01323	0.972474	0.979109	0.98455	0.00535413		161.7	93.9735	89.1576	70.8983	70.0337	76.6167	82.7179	92.2327	84.6278	85.0437	81.4161	2.88258
		162.36	0.974399	0.988315	0.989766	0.994679	0.965459	1.01425	0.972347	0.978001	0.984652	0.00548615		162.36	93.7326	89.1061	70.808	63.4539	77.0595	82.0588	91.8557	83.9649	84.8714	80.3973	3.3616
		163.02	0.974578	0.987639	0.9895	0.9947	0.967263	1.01499	0.972181	0.978012	0.984858	0.00543943		163.02	93.6209	89.0768	70.5506	67.8683	79.4057	82.1757	91.8403	84.0947	84.5879	81.2	2.95934
		163.68	0.974141	0.987512	0.989642	0.993173	0.968812	1.01425	0.974066	0.979782	0.985173	0.00513548		163.68	93.5263	88.9513	70.484	74.0598	78.5976	82.3386	91.5834	84.0403	84.7466	81.8502	2.5321
		164.34	0.974005	0.987635	0.989512	0.9933	0.965929	1.01339	0.974017	0.980215	0.98475	0.00522639		164.34	93.4191	88.9192	70.3564	68.0973	77.2244	81.7499	91.1027	83.4592	83.971	80.61	2.90633
		165	0.973298	0.987693	0.989227	0.994042	0.964559	1.01401	0.972509	0.979564	0.984363	0.00548634		165	93.3985	88.8711	70.023	71.7133	75.33	81.8946	90.9873	83.4154	83.8852	80.765	2.72261
		165.66	0.972956	0.987961	0.989331	0.992971	0.964366	1.01283	0.970978	0.978143	0.983691	0.00545456		165.66	93.1523	88.8304	69.919	68.1754	78.2299	81.0652	90.3582	82.6665	82.6666	80.2389	2.81814
		166.32	0.973453	0.987794	0.988392	0.994499	0.964729	1.01215	0.972837	0.980262	0.984265	0.00527313		166.32	93.0859	88.7949	69.8672	69.0503	77.6217	80.9337	90.1054	82.5286	82.6574	80.1949	2.74422
		166.98	0.972755	0.987532	0.987839	0.994714	0.966284	1.01221	0.974065	0.980643	0.984505	0.00515165		166.98	93.0623	88.8115	69.6463	60.8736	76.4676	80.8709	89.5752	82.5665	82.5686	78.9225	3.43168
		167.64	0.972339	0.987506	0.988004	0.994507	0.965951	1.01284	0.974609	0.978975	0.984341	0.00525174		167.64	92.8411	88.617	69.423	67.6069	75.6453	80.8197	89.6523	82.4527	82.7726	79.6237	2.88186
		168.3	0.972205	0.98619	0.987608	0.994008	0.964373	1.01355	0.971682	0.979072	0.983586	0.00549382		168.3	92.847	88.552	69.2082	73.2708	75.1548	80.5562	89.3164	82.351	82.4931	80.1128	2.52524
		168.96	0.971738	0.985922	0.987297	0.994284	0.96491	1.01263	0.974147	0.982309	0.984155	0.00526879		168.96	92.7298	88.542	69.08	68.6633	76.4525	79.2137	88.2878	81.3264	81.3592	79.1156	2.67252
		169.62	0.971119	0.98745	0.986903	0.993028	0.966296	1.01306	0.974066	0.980447	0.984046	0.00523903		169.62	92.6191	88.4732	68.8371	62.158	75.2596	78.3869	87.9058	80.6535	80.7187	77.7991	3.17498
		170.28	0.971003	0.987466	0.986908	0.993401	0.966427	1.01418	0.973743	0.980332	0.984182	0.00537159		170.28	92.5635	88.3667	68.671	64.5084	72.2125	78.4399	87.5089	81.2236	80.5131	77.6805	3.03703
		170.94	0.97075	0.987747	0.986291	0.994593	0.96534	1.01264	0.974413	0.981691	0.984182	0.00529866		170.94	92.4675	88.2994	68.433	67.6268	74.1244	77.9692	87.2829	80.469	80.7918	78.1246	2.73916
		171.6	0.970462	0.987362	0.986475	0.993143	0.965073	1.01276	0.974314	0.981438	0.983878	0.00529465		171.6	92.3377	88.2329	68.2266	64.4498	74.9994	77.453	86.7441	80.4801	80.3186	77.6131	2.92749
		172.26	0.970099	0.987608	0.986178	0.993522	0.96493	1.01393	0.971636	0.978571	0.98331	0.00557395		172.26	92.3081	88.1908	68.0406	67.3874	74.1738	77.6229	86.6256	81.0402	80.0998	77.8976	2.73346
		172.92	0.969926	0.98714	0.986159	0.994017	0.96604	1.0137	0.973244	0.978978	0.983651	0.00544059		172.92	92.0992	88.035	67.9173	68.1561	75.1309	76.1635	85.6132	80.0257	78.7482	77.4737	2.57488
		173.58	0.969628	0.987108	0.986385	0.994507	0.963538	1.01286	0.974445	0.980458	0.983616	0.00548795		173.58	91.9429	88.0886	67.7691	66.5753	74.0226	75.8537	85.1352	79.7429	78.6572	76.9806	2.68418
		174.24	0.969491	0.987057	0.986054	0.992986	0.963642	1.01513	0.972477	0.977838	0.983084	0.00575149		174.24	91.8774	88.0055	67.6565	65.4463	72.5302	75.2615	84.5983	79.5113	78.4597	76.4336	2.76624
		174.9	0.96913	0.986591	0.985966	0.994354	0.964978	1.0137	0.971532	0.976532	0.982847	0.00564308		174.9	91.819	87.8697	67.3099	64.9347	73.1277	74.7277	83.9923	78.9608	77.5681	76.0614	2.75094
		175.56	0.968822	0.986846	0.986125	0.994053	0.964122	1.01546	0.971324	0.978134	0.98311	0.00585145		175.56	91.7079	87.8002	67.0855	65.2062	74.5782	74.6721	83.9628	78.7406	77.2031	76.1561	2.70968
		176.22	0.968755	0.987095	0.986014	0.992988	0.963871	1.01336	0.971138	0.978917	0.982767	0.00562655		176.22	91.6362	87.6879	66.8903	57.5858	72.3697	74.0362	83.0928	77.9702	76.5964	74.5287	3.30838
		176.88	0.968319	0.986432	0.986576	0.993547	0.964606	1.01364	0.972183	0.977959	0.982908	0.00562326		176.88	91.4497	87.6697	66.7395	53.1432	74.876	73.7783	83.1217	78.5747	76.9406	74.3555	3.74921
		177.54	0.968152	0.986616	0.985806	0.994095	0.964663	1.01485	0.972043	0.976772	0.982874	0.00578448		177.54	91.3376	87.614	66.5311	52.8723	73.5834	73.0805	82.0475	77.2221	75.5888	73.5675	3.69531
		178.2	0.967857	0.985826	0.985832	0.992557	0.963428	1.01366	0.972953	0.97949	0.982701	0.00562584		178.2	91.3794	87.4402	66.3162	52.8875	72.7159	73.2263	82.1634	77.6044	76.0081	73.5453	3.70733
		178.86	0.967601	0.98707	0.985807	0.993719	0.963937	1.01368	0.973751	0.980971	0.983317	0.00562181		178.86	91.3116	87.4692	66.1921	58.2491	72.0239	72.9018	81.4514	77.0253	75.2096	73.8153	3.16637
		179.52	0.967454	0.987031	0.985713	0.992307	0.965295	1.01381	0.974048	0.97913	0.983098	0.00552533		179.52	91.1566	87.3847	65.9457	57.8877	70.6213	71.9078	80.8777	76.7132	75.0898	73.3035	3.19428
		180.18	0.967159	0.987087	0.985429	0.99185	0.962713	1.01297	0.973114	0.980844	0.982645	0.00561045		180.18	91.048	87.3814	65.8244	54.0622	71.0509	71.5642	80.9046	76.4885	74.3593	72.7044	3.53204
		180.84	0.966527	0.986906	0.985867	0.993282	0.964877	1.01423	0.972338	0.977476	0.982688	0.00574408		180.84	90.9893	87.2864	65.6798	50.7035	69.1106	71.4628	80.5785	76.2811	74.0168	71.8899	3.85377
		181.5	0.965822	0.98744	0.98552	0.991607	0.965116	1.01357	0.974499	0.981351	0.983115	0.00554896		181.5	90.9171	87.2648	65.4804	72.7973	70.3108	71.0475	80.1923	76.097	74.2032	74.6742	2.35834
		182.16	0.965438	0.986328	0.985327	0.99249	0.963893	1.01478	0.975055	0.982375	0.983211	0.00575283		182.16	90.7755	87.1563	65.4294	67.315	71.2064	70.6945	79.7772	75.8059	73.3078	73.8366	2.48877
		182.82	0.965342	0.986944	0.985114	0.992284	0.961775	1.01315	0.973817	0.979083	0.982188	0.00578118		182.82	90.7215	87.1129	65.2558	56.4559	71.3394	69.8693	79.2281	75.2815	72.4835	72.1283	3.2282
		183.48	0.965224	0.987114	0.985408	0.991687	0.962965	1.01283	0.973393	0.978907	0.982191	0.00568383		183.48	90.6241	87.05	65.0921	64.754	70.8827	69.6226	78.8136	75.006	72.0034	72.903	2.61371
		184.14	0.964907	0.986867	0.985574	0.992408	0.961476	1.01415	0.973766	0.980503	0.982457	0.0059167		184.14	90.4496	86.9623	65.0095	70.0248	70.3765	68.66	77.7944	73.8999	70.8665	72.9492	2.39677
		184.8	0.964458	0.986379	0.985236	0.991461	0.964667	1.0131	0.974993	0.980457	0.982593	0.00557888		184.8	90.3631	86.897	64.9192	67.5693	70.0375	68.3809	77.4554	73.7208	70.0097	72.3737	2.47922
		185.46	0.964248	0.986319	0.984387	0.991386	0.960672	1.01288	0.972665	0.978673	0.981403	0.00587235		185.46	90.3223	86.846	64.6762	62.674	69.8959	68.0096	77.2899	73.5575	70.1432	71.6366	2.71952
		186.12	0.964152	0.986699	0.984906	0.992406	0.964113	1.01423	0.973442	0.980361	0.982538	0.00580872		186.12	90.2131	86.8195	64.4904	52.1912	69.8009	67.4756	76.672	73.1459	69.0161	69.9515	3.51573
		186.78	0.964161	0.985694	0.984981	0.991743	0.963098	1.01297	0.974093	0.98019	0.982116	0.00569694		186.78	90.1587	86.7794	64.3217	69.5705	68.6334	66.9077	75.9271	72.7057	68.3244	71.6462	2.49637
		187.44	0.96383	0.986056	0.984844	0.991934	0.964721	1.01395	0.974597	0.979662	0.982449	0.00571833		187.44	90.0118	86.7508	64.1532	52.5662	70.6557	66.6118	75.6805	72.5029	68.1954	69.6395	3.46247
		188.1	0.963372	0.986206	0.984998	0.993129	0.962857	1.01301	0.973456	0.979862	0.982111	0.00582973		188.1	90.0102	86.7071	63.9672	46.4206	68.336	65.996	74.8564	71.7141	67.3255	68.1654	4.00236
		188.76	0.963634	0.986118	0.985252	0.992838	0.964109	1.01292	0.973045	0.977031	0.981869	0.00576845		188.76	89.8942	86.5827	63.8148	49.8234	68.4847	65.7107	74.7936	71.7037	66.7974	68.4639	3.6798
		189.42	0.963205	0.985354	0.984604	0.991631	0.96296	1.01317	0.97392	0.979949	0.981849	0.00577479		189.42	89.6457	86.5266	63.6285	52.2773	68.4167	65.1995	74.2611	70.9928	66.3023	68.4506	3.45114
		190.08	0.962009	0.985317	0.984934	0.991377	0.963101	1.01275	0.975691	0.982178	0.98217	0.0057469		190.08	89.5706	86.5586	63.4476	46.0261	68.0223	64.4571	73.4171	70.3479	65.6003	67.2346	4.00107
		190.74	0.962976	0.985886	0.98504	0.992449	0.964055	1.01263	0.974651	0.980427	0.982265	0.00568788		190.74	89.4967	86.4158	63.3564	57.5615	67.7813	64.2169	72.9845	70.4739	65.4214	68.5265	3.04556
		191.4	0.963006	0.985495	0.984027	0.991021	0.962312	1.01391	0.972276	0.978154	0.981275	0.00593003		191.4	89.3687	86.2979	63.1397	50.4366	66.9478	64.0474	72.8055	70.5214	65.2827	67.4349	3.58049
		192.06	0.962684	0.984442	0.984694	0.991546	0.963496	1.01478	0.975368	0.982052	0.982383	0.00588173		192.06	89.3836	86.2796	62.951	44.5919	69.1533	63.5472	71.9621	69.7775	64.2859	66.5685	4.1079
		192.72	0.961891	0.985094	0.985159	0.992519	0.962438	1.01341	0.971243	0.976858	0.981077	0.00603449		192.72	89.2095	86.2448	62.7893	64.8171	69.8173	62.8726	71.3345	69.1947	63.7014	68.8465	2.755
		193.38	0.962158	0.985651	0.983887	0.991974	0.963628	1.01464	0.972023	0.977897	0.981482	0.00601619		193.38	89.1223	86.1641	62.4541	47.6917	69.4718	62.6552	70.892	68.735	63.0739	66.3922	3.81805
		194.04	0.961928	0.984156	0.985016	0.992813	0.963049	1.01256	0.969978	0.978319	0.980977	0.00594068		194.04	89.052	86.137	62.2596	46.8168	67.6533	61.8748	70.3286	68.437	62.7113	65.7773	3.87835
		194.7	0.960696	0.984929	0.984525	0.992	0.963097	1.01405	0.97023	0.977208	0.980841	0.00612928		194.7	88.8822	86.0535	62.247	58.7735	68.243	61.3237	69.594	67.4884	61.3894	66.8891	3.06308
		195.36	0.960895	0.983698	0.984598	0.99219	0.963857	1.01313	0.970205	0.976239	0.980602	0.00599714		195.36	88.8665	85.9237	61.9709	60.519	66.9317	61.0145	69.2848	67.6359	61.1015	66.7977	2.99202
		196.02	0.96113	0.984492	0.984275	0.992919	0.963132	1.01551	0.971877	0.978858	0.981525	0.00620477		196.02	88.7253	85.8791	61.7783	60.2011	70.467	60.16	69.0349	67.0727	60.9652	66.9448	3.07425
		196.68	0.959993	0.984538	0.984394	0.991594	0.96326	1.01486	0.971014	0.977713	0.98092	0.00619478		196.68	88.678	85.8589	61.8414	65.305	66.8901	59.8745	68.4048	66.9677	60.2453	66.9234	2.9383
		197.34	0.960996	0.98484	0.985221	0.991596	0.963064	1.01492	0.971655	0.978639	0.981367	0.00613733		197.34	88.6351	85.7986	61.6347	64.8062	65.9407	59.4382	68.0165	66.6086	60.2266	66.5588	2.96045
		198	0.960634	0.983841	0.984066	0.992605	0.962355	1.0139	0.971462	0.979626	0.981062	0.00610934		198	88.5418	85.7349	61.4122	61.4309	62.2813	59.0523	67.7669	66.0367	59.4133	65.391	3.09675
		198.66	0.96061	0.984509	0.983713	0.991755	0.962635	1.01659	0.972315	0.980778	0.981614	0.00630732		198.66	88.4384	85.6854	61.1685	59.5615	65.6709	58.5393	66.9777	65.2403	58.7454	65.1986	3.1541
		199.32	0.958465	0.983837	0.983435	0.99169	0.963315	1.01583	0.971651	0.980052	0.981035	0.00633937		199.32	88.3651	85.6215	61.1196	51.3364	64.0301	57.7898	66.7627	65.1364	57.978	63.7218	3.58392
		199.98	0.960288	0.984945	0.983188	0.992993	0.9618	1.01543	0.971357	0.979124	0.981141	0.0063296		199.98	88.2917	85.5561	60.9436	55.0243	66.646	57.5678	66.2156	64.4159	57.4554	64.2281	3.40809
		200.64	0.960101	0.984781	0.982803	0.991489	0.962727	1.01565	0.971847	0.979611	0.981126	0.00624553		200.64	88.2245	85.5031	60.7449	44.3593	63.8476	56.5157	65.4183	63.8831	56.8149	62.1359	4.0984
		201.3	0.95848	0.984041	0.982406	0.991556	0.964756	1.01401	0.973172	0.981159	0.981198	0.00604212		201.3	88.1715	85.3768	60.6091	61.21	66.8227	56.3765	65.108	63.6794	56.4552	64.4547	3.27037
		201.96	0.959132	0.985437	0.983104	0.991697	0.963485	1.0161	0.969975	0.975828	0.980595	0.00641249		201.96	88.0147	85.3322	60.4817	56.4487	66.2567	55.8521	65.0125	63.527	55.8743	63.5982	3.43804
		202.62	0.957437	0.983718	0.983045	0.991335	0.961068	1.01568	0.970805	0.979915	0.980376	0.0065136		202.62	87.9831	85.3672	60.1618	56.1151	65.4987	55.4529	64.3779	63.2382	55.4685	63.21	3.47767
		203.28	0.958901	0.984432	0.982659	0.992739	0.963678	1.01539	0.971263	0.979207	0.981034	0.00629872		203.28	87.8723	85.1398	60.0869	41.2178	65.3879	55.1225	63.8211	62.4826	54.7947	61.0067	4.38618
		203.94	0.958091	0.984473	0.983679	0.991868	0.962892	1.01633	0.971249	0.979167	0.980969	0.00645985		203.94	87.7967	85.1504	59.876	56.2159	62.9237	55.0513	63.5013	62.3427	54.7857	62.4809	3.4734
		204.6	0.95858	0.984242	0.982638	0.991385	0.961845	1.01578	0.969882	0.977742	0.980262	0.00645084		204.6	87.7016	85.168	59.6583	63.7438	61.7101	54.7868	63.4128	62.1176	54.5595	63.1446	3.39192
		205.26	0.957047	0.984311	0.982397	0.991225	0.961063	1.01557	0.969766	0.977031	0.979802	0.00656624		205.26	87.6251	85.0267	59.4514	41.9937	61.6649	54.4253	62.9561	61.2156	54.1054	60.1049	4.28783
		205.92	0.957878	0.983745	0.981607	0.992178	0.962056	1.0164	0.970698	0.978314	0.98036	0.00653275		205.92	87.5652	84.9893	59.2465	40.4549	61.7815	53.991	62.5099	61.0027	53.3758	59.6689	4.42524
		206.58	0.957375	0.984569	0.981323	0.991281	0.962448	1.0163	0.970704	0.979831	0.980479	0.00650835		206.58	87.3454	84.919	59.151	50.2869	64.8821	53.1969	61.6859	60.4294	52.4294	60.8726	3.87387
		207.24	0.955871	0.984214	0.981419	0.992709	0.961624	1.01644	0.969278	0.975613	0.979646	0.00676452		207.24	87.2443	84.8648	58.9981	48.8534	63.6024	53.1266	61.8918	60.3169	52.6982	60.544	3.91507
		207.9	0.955313	0.982934	0.981923	0.99211	0.961486	1.01438	0.969968	0.975817	0.979242	0.006556		207.9	87.276	84.794	58.8254	58.5799	61.1432	52.2797	60.8708	59.3589	51.9915	60.9804	3.62695
		208.56	0.956474	0.984082	0.981189	0.992361	0.96157	1.01549	0.970017	0.976649	0.979729	0.00659282		208.56	87.1371	84.7311	58.6615	50.5799	60.7877	51.7645	60.2568	59.2474	51.0073	59.6295	3.89827
		209.22	0.955148	0.983846	0.981304	0.992583	0.961984	1.01564	0.969983	0.975164	0.979457	0.00669334		209.22	87.1729	84.6762	58.5677	55.306	61.0903	51.9333	60.6228	59.384	51.2767	60.3571	3.72037
		209.88	0.954836	0.98244	0.981212	0.991602	0.96086	1.01699	0.968635	0.975168	0.978968	0.00688449		209.88	86.9872	84.6642	58.3915	55.2579	61.6755	51.0753	59.626	58.4968	50.3154	59.9378	3.80793
		210.54	0.955474	0.983377	0.981564	0.992801	0.963101	1.01635	0.970193	0.977463	0.980041	0.00666689		210.54	86.8701	84.5896	58.2782	41.6099	60.4639	50.7282	59.1082	58.198	50.1217	57.8872	4.4278
		211.2	0.953902	0.983482	0.980766	0.992053	0.962651	1.01716	0.970637	0.977262	0.979739	0.00683404		211.2	86.69	84.5633	58.0348	59.6044	58.9506	50.877	59.6428	58.5045	50.3053	60.0603	3.75126
		211.86	0.953702	0.982349	0.980776	0.990691	0.960969	1.01658	0.968629	0.975581	0.978659	0.00687435		211.86	86.7237	84.5056	57.9437	52.2064	58.175	50.4785	58.7369	57.8383	49.3404	58.6531	3.92989
		212.52	0.953598	0.982482	0.980397	0.992197	0.961594	1.01739	0.969358	0.977693	0.979339	0.00694875		212.52	86.6218	84.4454	57.698	35.6064	60.9459	50.3464	58.6733	57.7999	49.8717	56.9234	4.86508
		213.18	0.952861	0.983436	0.97969	0.990982	0.960169	1.01667	0.969261	0.976024	0.978637	0.00697398		213.18	86.5692	84.384	57.6824	37.4707	60.9656	49.5711	57.8283	57.2552	49.1783	56.7919	4.75139
		213.84	0.954021	0.982834	0.979681	0.991687	0.962544	1.01632	0.968581	0.974324	0.978749	0.00680577		213.84	86.4372	84.3677	57.5092	58.3565	57.6526	49.1288	57.3903	56.8352	48.5178	58.7198	3.92324
		214.5	0.954304	0.982421	0.979503	0.990198	0.963331	1.01709	0.969854	0.976843	0.979193	0.0067237		214.5	86.3079	84.2915	57.1709	55.9585	58.4429	48.679	56.8116	56.2064	47.7675	58.166	3.99171
		215.16	0.954261	0.982075	0.979249	0.990251	0.960649	1.01676	0.966749	0.973267	0.977908	0.00692355		215.16	86.2195	84.2506	57.0925	36.7376	60.7801	48.1988	57.0519	56.0019	47.6941	55.9759	4.86263
		215.82	0.954319	0.981914	0.979177	0.991176	0.962677	1.01617	0.967475	0.974103	0.978376	0.00677118		215.82	86.1836	84.1802	56.8319	57.4727	60.2427	48.185	56.5097	55.7238	47.6442	58.3488	4.01355
		216.48	0.953081	0.983477	0.979095	0.99036	0.961619	1.01572	0.967511	0.974553	0.978178	0.00683745		216.48	86.092	84.1393	56.6399	33.2666	57.382	48.2796	56.4426	55.9868	47.741	54.9847	5.05454
		217.14	0.952362	0.982396	0.978991	0.990647	0.962493	1.01659	0.969395	0.976806	0.97871	0.00686411		217.14	86.0662	84.0967	56.481	47.4953	60.1962	47.5587	55.6538	54.9626	46.8806	56.6656	4.29216
		217.8	0.952118	0.982081	0.979035	0.990849	0.960141	1.0158	0.967032	0.973858	0.977615	0.00699108		217.8	85.9777	83.9483	56.3316	41.4673	57.3271	47.5315	55.8727	55.0319	46.9931	55.563	4.52461
		218.46	0.952015	0.981934	0.978743	0.991384	0.963118	1.01598	0.970552	0.976515	0.97878	0.00679674		218.46	85.9169	83.8814	56.1771	37.3972	55.7252	46.8385	55.0369	54.292	46.5105	54.4823	4.78641
		219.12	0.952986	0.982173	0.978372	0.990311	0.962442	1.01594	0.967589	0.973972	0.977973	0.00681454		219.12	85.7787	83.8069	55.9932	52.3034	55.8868	47.1436	55.1496	54.6129	46.8062	56.4628	4.1205
		219.78	0.951468	0.982239	0.978162	0.990783	0.964763	1.01515	0.969325	0.974725	0.978327	0.00671607		219.78	85.7412	83.8598	55.7029	49.9652	58.5224	46.1378	54.3516	53.7684	45.7678	56.0095	4.28597
		220.44	0.951796	0.983186	0.978072	0.990974	0.961836	1.01546	0.966704	0.971922	0.977493	0.00695477		220.44	85.556	83.8517	55.6293	43.1387	56.5555	46.1905	54.3724	53.5639	45.7249	54.8783	4.51564
		221.1	0.95148	0.981803	0.97846	0.989431	0.963469	1.01385	0.967251	0.973298	0.977381	0.00665464		221.1	85.4439	83.7136	55.3769	44.0534	57.526	46.0726	53.8459	53.789	45.7018	55.0099	4.47169
		221.76	0.950482	0.981963	0.978061	0.99126	0.960774	1.01369	0.967375	0.973905	0.977189	0.0068706		221.76	85.4392	83.6675	55.1316	39.9077	55.4903	45.3122	53.3379	52.6968	45.2499	53.8492	4.6985
		222.42	0.950977	0.982588	0.978607	0.989657	0.962367	1.0129	0.968927	0.974721	0.977593	0.00660305		222.42	85.2859	83.537	55.1454	49.7984	56.3702	45.0688	52.8692	52.2019	44.9063	54.9871	4.34288
		223.08	0.95101	0.981765	0.978387	0.991077	0.962111	1.01358	0.96646	0.972257	0.977081	0.0068027		223.08	85.3148	83.5419	54.8459	47.1737	56.5341	44.9828	52.7628	52.418	44.8459	54.6381	4.41658
		223.74	0.949019	0.981956	0.9785	0.990868	0.963755	1.01245	0.968037	0.973118	0.977213	0.00672058		223.74	85.133	83.5058	54.7663	47.6664	56.3881	44.2802	51.9153	51.7417	44.191	54.3069	4.4649
		224.4	0.948693	0.981552	0.978014	0.989492	0.96202	1.01323	0.965017	0.970318	0.976043	0.00694014		224.4	85.0782	83.4444	54.5209	38.2643	55.899	44.2807	51.8429	51.6889	44.0168	52.9947	4.84492
		225.06	0.948358	0.981085	0.977964	0.989639	0.962876	1.01193	0.969279	0.974658	0.976973	0.00665766		225.06	84.9639	83.4007	54.5125	41.0612	57.969	43.8234	51.691	51.5551	43.9483	53.4951	4.74662
		225.72	0.948742	0.982691	0.977135	0.989514	0.962335	1.01223	0.967565	0.97314	0.976669	0.0067441		225.72	84.8974	83.3437	54.1986	61.3886	54.5998	43.5284	51.2642	51.2878	43.9149	55.4408	4.48339
		226.38	0.947935	0.981485	0.976854	0.989704	0.964198	1.01164	0.967954	0.972178	0.976493	0.00667194		226.38	84.8186	83.2995	54.2205	57.5135	57.7311	43.1612	51.0276	50.4601	43.3404	55.0942	4.48743
		227.04	0.947182	0.981482	0.977335	0.989342	0.963327	1.01153	0.966058	0.970481	0.975842	0.00680399		227.04	84.7362	83.2455	53.8996	50.2196	54.595	42.806	50.4134	50.4464	42.964	53.5737	4.51405
		227.7	0.947025	0.981861	0.977016	0.990862	0.963752	1.01163	0.967193	0.97331	0.976581	0.00681056		227.7	84.6713	83.1423	53.839	43.6485	54.41	42.5531	50.3759	50.0762	42.9858	52.6289	4.67221
		228.36	0.946771	0.98146	0.976914	0.989821	0.96323	1.0111	0.966714	0.970935	0.975868	0.00679119		228.36	84.5759	83.1085	53.5927	45.2252	57.7633	42.0043	50.1269	49.6735	42.5949	53.0112	4.70277
		229.02	0.946265	0.981222	0.97715	0.989186	0.963571	1.01087	0.967588	0.973338	0.976149	0.00672764		229.02	84.459	83.0506	53.5198	38.5938	55.8804	41.7479	49.4465	49.1648	42.0998	51.6879	4.9608
		229.68	0.945955	0.981133	0.976245	0.988918	0.967388	1.01079	0.96886	0.972126	0.976427	0.00660787		229.68	84.3034	83.0133	53.186	34.6883	56.2109	41.1319	48.7527	48.8419	41.6852	50.9388	5.20418
		230.34	0.947055	0.980635	0.97668	0.988902	0.963404	1.01115	0.966719	0.972043	0.975823	0.00671039		230.34	84.2772	82.9644	53.0329	41.6565	55.9762	41.5263	49.1818	49.1547	41.8131	51.9132	4.84051
		231	0.946785	0.980492	0.976251	0.988285	0.965097	1.01029	0.968703	0.972076	0.975997	0.0065298		231	84.3079	82.8204	52.6888	50.2813	53.8956	41.0946	48.8216	48.7277	41.711	52.5051	4.63002
		231.66	0.944739	0.98085	0.975916	0.988736	0.963844	1.0112	0.968022	0.97256	0.975733	0.00684605		231.66	84.2656	82.8524	52.7075	42.746	52.2675	40.7057	48.2264	48.2578	41.5441	51.1634	4.81369
		232.32	0.945821	0.980395	0.975854	0.988661	0.963486	1.00969	0.966381	0.969756	0.975005	0.00668868		232.32	84.0447	82.7988	52.537	40.5421	53.832	40.449	48.2117	48.2798	41.2988	50.9936	4.91267
		232.98	0.944794	0.97985	0.976136	0.988168	0.964946	1.00929	0.966585	0.968277	0.974755	0.00668534		232.98	84.0187	82.7621	52.266	62.1641	51.7978	40.1316	47.6764	47.9511	40.7939	53.1929	4.89144
		233.64	0.944118	0.979878	0.975561	0.98852	0.963774	1.00979	0.967062	0.968917	0.974703	0.00680906		233.64	83.9716	82.7563	51.964	42.3993	55.2903	40.1804	47.8849	48.1659	41.2559	51.2371	4.87536
		234.3	0.943609	0.979938	0.975299	0.988416	0.963083	1.00966	0.968245	0.972926	0.975147	0.00679135		234.3	83.8706	82.6939	51.8827	38.6741	53.4342	39.6272	47.3017	47.6511	40.5985	50.2329	5.0371
		234.96	0.944704	0.980092	0.975447	0.989593	0.965899	1.00873	0.968548	0.972039	0.975631	0.00657982		234.96	83.7669	82.5227	51.615	38.4429	52.4722	39.419	46.7143	47.1052	40.1287	49.8025	5.05024
		235.62	0.943297	0.979386	0.975221	0.988351	0.96573	1.00905	0.968428	0.972151	0.975201	0.00667966		235.62	83.6866	82.4509	51.4611	39.9135	52.4784	38.8737	46.2975	46.6388	39.6798	49.7242	5.03164
		236.28	0.943321	0.979709	0.975178	0.988508	0.9645	1.00901	0.965994	0.969858	0.97451	0.00678879		236.28	83.4856	82.4154	51.2918	39.5316	50.1503	39.1634	46.4449	47.0167	40.2225	49.5296	4.99077
		236.94	0.944066	0.97971	0.975287	0.988578	0.964434	1.00756	0.966863	0.970617	0.97464	0.00657363		236.94	83.399	82.3355	51.2014	47.0564	51.5332	38.5647	46.1149	46.5727	39.787	50.3957	4.85265
		237.6	0.942463	0.979474	0.975263	0.989314	0.965518	1.00684	0.967306	0.970451	0.974578	0.00663551		237.6	83.2899	82.2777	51.1824	34.0836	53.2809	38.2327	45.6725	46.5108	39.455	48.837	5.30682
		238.26	0.943981	0.978969	0.975163	0.987773	0.964138	1.0075	0.968062	0.971043	0.974578	0.00651568		238.26	83.2033	82.258	50.9706	40.0872	53.1331	37.9677	45.2167	45.9794	39.1217	49.3418	5.08551
		238.92	0.942773	0.978741	0.974964	0.987891	0.964411	1.00812	0.966607	0.970077	0.974198	0.00670478		238.92	83.1269	82.1726	50.8889	39.1177	53.5888	37.4701	45.162	45.566	38.8011	49.0959	5.15147
		239.58	0.942896	0.978346	0.974465	0.988043	0.964009	1.00683	0.966016	0.968885	0.973687	0.00661542		239.58	83.0703	82.132	50.8068	35.5878	52.3437	37.3321	44.6972	45.1286	38.6558	48.3355	5.28673
		240.24	0.943224	0.978583	0.974629	0.988706	0.963892	1.00632	0.964634	0.968714	0.973588	0.00660882		240.24	82.9936	82.0771	50.5946	35.1151	53.1997	37.1415	44.6189	45.1375	38.368	48.2816	5.32969
		240.9	0.941693	0.97895	0.974272	0.987662	0.964949	1.00582	0.967627	0.971639	0.974076	0.00654047		240.9	82.9487	82.0422	50.456	35.049	46.8528	36.9015	44.3102	44.8738	38.155	47.3301	5.30135
		241.56	0.941502	0.979087	0.974191	0.987896	0.964108	1.0058	0.965064	0.966001	0.972956	0.00670725		241.56	82.8816	81.993	50.2436	34.1846	49.667	36.6483	43.6871	44.7216	37.9865	47.3915	5.36143
		242.22	0.942477	0.979135	0.974408	0.987572	0.963653	1.00517	0.964279	0.966017	0.972839	0.00658786		242.22	82.8713	81.9246	49.988	33.3202	50.7696	36.4606	43.895	44.5574	37.8474	47.3453	5.41081
		242.88	0.9423	0.979104	0.973993	0.988573	0.965263	1.00509	0.966149	0.967064	0.973442	0.00653798		242.88	82.7232	81.8981	49.795	42.3205	49.8177	36.3516	43.8828	44.4739	38.1862	48.3407	5.08555
		243.54	0.940408	0.979188	0.974116	0.987641	0.964227	1.00573	0.96518	0.965037	0.972691	0.00679869		243.54	82.6432	81.8383	49.6342	37.2992	49.3292	36.2652	43.4277	44.4706	37.6489	47.4892	5.24422
		244.2	0.94025	0.979488	0.973562	0.987643	0.96379	1.00661	0.963811	0.962535	0.972211	0.00698558		244.2	82.5737	81.8003	49.4443	34.055	48.8627	35.6883	43.0106	43.9599	37.4171	46.7798	5.39947
		244.86	0.939992	0.97861	0.973673	0.98781	0.963479	1.0046	0.961984	0.961189	0.971417	0.00690587		244.86	82.5049	81.791	49.3409	23.1599	52.3622	35.4315	42.9328	43.2931	36.9974	45.6636	6.06935
		245.52	0.939029	0.978248	0.973985	0.987607	0.964785	1.00569	0.962509	0.960626	0.97156	0.00704416		245.52	82.3832	81.6989	49.2242	35.4883	49.7396	35.2844	42.7974	43.0814	36.6214	46.7419	5.38921
		246.18	0.940404	0.978636	0.97387	0.987351	0.964442	1.00315	0.963639	0.961392	0.97161	0.00666828		246.18	82.3289	81.6524	49.0898	35.723	49.9147	34.9608	42.232	43.0485	36.6438	46.6581	5.39582
		246.84	0.938685	0.978267	0.973687	0.987311	0.964562	1.00408	0.964474	0.963587	0.971832	0.00681128		246.84	82.251	81.6338	48.8887	36.9817	48.2437	34.6728	41.8728	42.6691	36.0631	46.3782	5.37605
		247.5	0.93868	0.977894	0.973457	0.986561	0.96219	1.00439	0.961184	0.958763	0.970389	0.00704017		247.5	82.1908	81.5709	48.7532	33.6016	49.8668	34.5289	41.5856	42.5846	36.0321	46.0655	5.51557
		248.16	0.939651	0.977216	0.973491	0.986282	0.963528	1.00445	0.963334	0.961923	0.971234	0.00678309		248.16	81.9727	81.5061	48.5657	31.0649	48.7032	34.1317	41.4235	42.0523	35.7967	45.4055	5.63201
		248.82	0.938328	0.978389	0.973596	0.986983	0.963184	1.00514	0.962914	0.960056	0.971074	0.00706633		248.82	81.9403	81.4387	48.4403	38.5736	49.4484	33.9729	41.1141	41.9753	36.0065	46.3712	5.36587
		249.48	0.937892	0.977116	0.973336	0.986333	0.965379	0.99899	0.964861	0.962828	0.970842	0.00639947		249.48	81.8137	81.3877	48.2622	28.8227	46.702	33.5067	40.4403	41.3733	35.0079	44.4379	5.76731
		250.14	0.937761	0.977418	0.973142	0.986734	0.964373	0.997118	0.962813	0.96088	0.97003	0.00638942		250.14	81.8685	81.3779	48.0703	34.5692	48.5799	33.3656	40.5091	41.2908	35.0199	45.3478	5.54577
		250.8	0.937468	0.977504	0.972739	0.986574	0.962624	1.0089	0.960661	0.958242	0.97059	0.00754449		250.8	81.7058	81.3386	47.8727	28.0713	47.1279	32.9449	39.9856	40.8432	34.7233	44.1134	5.83543
		251.46	0.937118	0.97764	0.973111	0.986745	0.964865	1.00924	0.962555	0.960975	0.971531	0.007457		251.46	81.6246	81.2475	47.6947	53.758	47.9936	33.1424	40.073	40.9393	34.927	47.4719	5.41288
		252.12	0.938539	0.977037	0.972554	0.986852	0.964301	1.00723	0.961682	0.960172	0.971046	0.00720323		252.12	81.5865	81.1642	47.4991	36.8681	46.9913	32.5915	39.6879	40.401	34.2731	44.9345	5.51388
		252.78	0.936822	0.976873	0.971966	0.98738	0.963369	1.00825	0.961727	0.959641	0.970753	0.00747866		252.78	81.4418	81.1359	47.3259	36.4094	47.2616	32.6511	39.6077	40.4679	34.5585	44.9273	5.51171
		253.44	0.936743	0.976433	0.972588	0.987292	0.964942	1.007	0.961915	0.958836	0.970718	0.00735988		253.44	81.3945	81.0549	47.1063	51.4781	46.8078	32.216	39.2423	40.3354	34.0218	46.5328	5.4604
		254.1	0.936501	0.976376	0.972211	0.986525	0.965372	1.00662	0.961819	0.958707	0.970516	0.00731368		254.1	81.3086	81.0555	46.8159	55.8838	45.7477	31.791	38.9213	39.6617	33.7393	46.702	5.61545
		254.76	0.936994	0.976207	0.972416	0.986606	0.963894	1.00655	0.961999	0.960326	0.970624	0.00724208		254.76	81.2447	80.9716	46.7393	14.6255	45.4528	31.5941	38.7501	39.4619	33.5301	41.3907	6.67696
		255.42	0.935689	0.976093	0.972269	0.986379	0.963837	1.00778	0.960163	0.956147	0.969795	0.00760827		255.42	81.1705	80.9128	46.4663	33.9713	43.63	31.175	38.5834	39.3974	33.2291	43.4207	5.66581
		256.08	0.935575	0.97568	0.97207	0.986715	0.964136	1.00758	0.960297	0.955945	0.96975	0.00760509		256.08	81.042	80.895	46.3385	19.4004	44.1331	30.9971	37.9525	39.0993	33.1138	41.4912	6.36634
		256.74	0.936228	0.975444	0.971774	0.986525	0.964094	1.00745	0.960686	0.956606	0.969851	0.00749983		256.74	81.0819	80.8045	46.0175	30.1464	44.9352	30.8211	37.6344	38.4492	32.5725	42.6726	5.84463
		257.4	0.934347	0.975597	0.971225	0.987334	0.965751	1.00812	0.961279	0.956855	0.970063	0.00770492		257.4	80.8981	80.7668	45.9357	18.5424	44.4452	30.3536	37.4874	38.3574	32.5844	41.0591	6.44404
		258.06	0.93457	0.974859	0.971496	0.986268	0.964677	1.00756	0.962856	0.958011	0.970038	0.00753549		258.06	80.8107	80.7265	45.6622	37.15	41.451	30.1211	37.0041	37.7001	31.9525	42.7209	5.69826
		258.72	0.934368	0.975384	0.971325	0.98619	0.964605	1.00675	0.962255	0.958537	0.969927	0.00748061		258.72	80.7575	80.7279	45.5385	35.7418	42.3186	29.5599	36.6918	37.47	31.6709	42.4649	5.76327
		259.38	0.934787	0.974799	0.971228	0.986654	0.964863	1.0072	0.962136	0.956682	0.969794	0.00754857		259.38	80.6675	80.6583	45.4238	30.5836	42.207	29.9902	36.7322	37.6886	31.8575	41.8926	5.8705
		260.04	0.933026	0.97401	0.970975	0.986631	0.965551	1.005	0.962569	0.958238	0.9695	0.00743646		260.04	80.5461	80.6235	45.2054	29.3561	45.1947	29.5522	36.2789	37.1556	31.4825	41.8561	5.96676
		260.7	0.934157	0.974325	0.970502	0.986305	0.96557	1.007	0.962026	0.957233	0.96964	0.00754009		260.7	80.4827	80.5802	44.9855	38.2794	40.8013	29.5297	36.5382	37.2341	31.8197	42.471	5.70485
		261.36	0.932835	0.974596	0.970631	0.986682	0.965981	1.00691	0.962177	0.957298	0.969638	0.00765412		261.36	80.4254	80.5362	44.8126	34.4161	40.1711	29.1056	35.8385	36.5834	31.1665	41.5787	5.82992
		262.02	0.932297	0.974746	0.969849	0.986527	0.96726	1.00591	0.96363	0.958295	0.969814	0.00754902		262.02	80.3324	80.4794	44.6325	34.3933	42.2616	28.7265	35.7407	36.6039	30.9992	41.7296	5.84081
		262.68	0.9322	0.974685	0.969877	0.98656	0.965204	1.00596	0.960759	0.955485	0.968841	0.00770694		262.68	80.296	80.4609	44.3574	33.2107	41.442	28.4931	35.3373	36.088	30.9389	41.291	5.88956
		263.34	0.933483	0.974651	0.969381	0.986542	0.964535	1.00645	0.961056	0.956377	0.969059	0.00761338		263.34	80.2412	80.4037	44.1491	33.7902	42.3557	27.9544	35.0375	35.8436	29.9706	41.1881	5.93127
		264	0.931762	0.974668	0.968872	0.986711	0.967183	1.00627	0.96347	0.958018	0.969619	0.00764493		264	80.1299	80.3384	44.0213	30.6497	39.029	28.0044	34.9623	35.565	30.3056	40.3595	5.99646
		264.66	0.93143	0.974434	0.969298	0.986771	0.967446	1.00469	0.962045	0.955749	0.968983	0.00762675		264.66	80.0689	80.261	43.7998	33.6538	39.1938	27.5584	34.2907	34.9258	29.5961	40.4099	5.97068
		265.32	0.931196	0.974161	0.968685	0.986847	0.965183	1.00665	0.961389	0.957087	0.968899	0.00779892		265.32	80.0027	80.2159	43.5674	28.9167	37.8747	27.4968	34.3053	35.2504	29.5698	39.6496	6.0894
		265.98	0.930664	0.974015	0.968581	0.986619	0.963771	1.00611	0.956712	0.951722	0.967274	0.00805721		265.98	79.9033	80.2093	43.4248	33.0803	40.6067	27.0937	34.069	34.6063	29.2038	40.2867	6.01115
		266.64	0.932125	0.973617	0.968726	0.986745	0.964976	1.0056	0.958919	0.954467	0.968147	0.00774456		266.64	79.9571	80.1436	43.2485	36.5512	42.214	27.2127	33.9213	34.5998	29.4615	40.9191	5.93535
		267.3	0.930459	0.973279	0.968643	0.986622	0.964985	1.00451	0.959548	0.955514	0.967945	0.00773858		267.3	79.7723	80.0887	43.0351	32.4766	39.3669	26.8241	33.7399	34.3301	28.9761	39.8547	6.03505
		267.96	0.929535	0.973433	0.968282	0.98647	0.966545	1.00571	0.959368	0.952679	0.967753	0.00799952		267.96	79.7778	80.0511	42.8046	33.2514	38.4727	26.3763	32.9533	33.5083	28.7377	39.5194	6.0684
		268.62	0.929825	0.973266	0.968109	0.986028	0.966059	1.00529	0.959026	0.953566	0.967646	0.00789726		268.62	79.6473	79.9939	42.7991	31.8273	38.4451	26.2557	33.2596	34.0768	28.5021	39.395	6.08754
		269.28	0.929111	0.972794	0.968391	0.985795	0.966656	1.00476	0.959691	0.952861	0.967508	0.00790783		269.28	79.5917	79.9494	42.6366	28.8972	36.7799	26.3363	33.2439	33.8532	28.3599	38.757	6.16703
		269.94	0.929124	0.972737	0.967924	0.985641	0.967276	1.00492	0.96215	0.955014	0.968098	0.007805		269.94	79.3827	79.8973	42.3657	43.4222	36.7494	25.7837	32.7336	33.1799	27.6111	40.2179	6.08597
		270.6	0.930258	0.972783	0.967753	0.985868	0.965619	1.00401	0.960563	0.955079	0.967741	0.00766552		270.6	79.4504	79.8588	42.298	28.6693	37.7118	25.3193	32.0869	32.6153	27.1692	38.2161	6.26707
		271.26	0.928818	0.972848	0.967712	0.985522	0.967013	1.00456	0.959314	0.953127	0.967364	0.00790198		271.26	79.3591	79.7545	42.0637	35.8296	36.414	25.5111	32.2997	32.832	27.6099	39.0393	6.09694
		271.92	0.928482	0.973183	0.967452	0.985081	0.966039	1.00424	0.960196	0.954107	0.967347	0.00784676		271.92	79.3024	79.758	42.0154	52.3876	36.3586	24.6913	31.7203	32.0553	26.7207	40.7134	6.39444
		272.58	0.928485	0.972716	0.96738	0.985382	0.96776	1.0042	0.961109	0.954638	0.967709	0.00781741		272.58	79.2337	79.6664	41.8056	21.4142	38.4151	25.0929	31.6996	32.2076	27.1877	37.1861	6.51547
		273.24	0.928549	0.97276	0.967643	0.985176	0.965386	1.00493	0.95824	0.951419	0.966763	0.00802098		273.24	79.1617	79.6192	41.4506	27.2339	34.964	24.6654	31.5155	31.9552	26.6585	37.2578	6.3384
		273.9	0.928246	0.973113	0.967538	0.984148	0.968486	1.00488	0.963077	0.956048	0.968192	0.00778587		273.9	79.0767	79.5672	41.4062	35.4331	37.6732	24.5706	31.5074	31.8832	26.695	38.592	6.16882
		274.56	0.928073	0.972761	0.96667	0.985214	0.965919	1.00376	0.958357	0.951127	0.966485	0.00797026		274.56	78.9869	79.5174	41.2591	29.7012	34.5401	24.1727	30.6675	31.3071	26.0529	37.1522	6.32723
		275.22	0.928356	0.97256	0.966825	0.985491	0.965856	1.00417	0.959129	0.951956	0.966793	0.00794719		275.22	78.9207	79.5011	40.9472	29.1501	32.9264	24.208	30.9141	31.4265	26.1008	36.8968	6.33948
		275.88	0.927888	0.972314	0.966567	0.985736	0.965133	1.00413	0.959129	0.954557	0.966932	0.00791519		275.88	78.8673	79.4244	40.7671	26.1139	32.8021	23.7783	30.4428	31.0003	25.8488	36.2722	6.44215
		276.54	0.927974	0.972071	0.966553	0.985622	0.965596	1.00374	0.957683	0.949948	0.966148	0.00803912		276.54	78.8035	79.3997	40.7225	30.141	35.4397	24.0405	30.5938	31.2158	26.0186	37.1965	6.30164
		277.2	0.927531	0.971587	0.966546	0.984119	0.967119	1.00359	0.957635	0.949658	0.965973	0.00800737		277.2	78.7651	79.2553	40.5044	26.683	33.2279	23.6701	30.3537	30.6458	25.4231	36.2204	6.42241
		277.86	0.928724	0.971203	0.966092	0.985276	0.968154	1.00421	0.958477	0.949143	0.96641	0.00800911		277.86	78.6656	79.3288	40.2265	27.7432	34.0112	23.2026	29.7804	30.1794	24.857	36.1661	6.44712
		278.52	0.927212	0.971242	0.965791	0.98513	0.966537	1.00463	0.956841	0.947638	0.965628	0.00824923		278.52	78.6396	79.2763	40.2359	31.8003	34.3062	23.0104	29.5294	30.0947	24.8909	36.643	6.37638
		279.18	0.926651	0.971266	0.966007	0.985177	0.968137	1.00206	0.95867	0.94979	0.965969	0.00797869		279.18	78.5052	79.2172	40.0175	31.309	30.9806	22.6102	29.0979	29.6147	24.3612	35.9011	6.4561
		279.84	0.926304	0.970625	0.965867	0.985474	0.96707	1.00431	0.957648	0.949866	0.965895	0.00821042		279.84	78.3904	79.1469	39.763	27.1429	32.4577	22.5618	29.0915	29.5337	24.4625	35.52	6.50303
		280.5	0.925513	0.970414	0.965815	0.984616	0.965493	1.00309	0.959053	0.951949	0.965743	0.00804753		280.5	78.3972	79.0659	39.6702	28.8655	32.4343	22.4868	28.8974	29.4754	24.502	35.6747	6.46244
		281.16	0.92499	0.970584	0.96581	0.984453	0.965447	1.00381	0.957103	0.949752	0.965244	0.00825074		281.16	78.2281	79.0403	39.5099	28.0428	31.8596	22.4924	28.9157	29.3989	24.386	35.4557	6.48346
		281.82	0.924718	0.970501	0.965024	0.984521	0.968318	1.00369	0.958118	0.949081	0.965496	0.0082816		281.82	78.243	78.9532	39.3107	21.5571	31.1998	22.2607	28.5954	28.9717	23.8944	34.3429	6.68841
		282.48	0.924913	0.969833	0.965129	0.984759	0.966028	1.00345	0.95744	0.949853	0.965175	0.00822289		282.48	78.0487	78.9002	39.0989	35.2678	30.7428	21.7484	28.1495	28.358	23.2329	35.6873	6.49665
		283.14	0.923524	0.96894	0.96473	0.984852	0.967844	1.00326	0.957534	0.948952	0.964955	0.00836145		283.14	77.9761	78.8028	38.9351	27.8935	31.1663	21.6245	27.9083	28.4562	23.4059	34.7741	6.5539
		283.8	0.923151	0.969663	0.965052	0.983392	0.969633	1.00303	0.957086	0.947757	0.964845	0.00838658		283.8	77.8907	78.8269	38.6965	27.5675	31.074	21.1963	27.5206	28.097	22.9404	34.4899	6.60438
		284.46	0.922961	0.969721	0.965762	0.983718	0.967448	1.00223	0.956437	0.948224	0.964563	0.00833014		284.46	77.7957	78.6987	38.4893	22.407	30.6745	21.1673	27.439	27.9088	22.6224	33.6759	6.73082
		285.12	0.922863	0.969041	0.965546	0.983602	0.968204	1.00258	0.958688	0.950692	0.965152	0.00824305		285.12	77.7862	78.7667	38.272	28.8281	30.0966	20.9885	27.0337	27.5204	22.798	34.288	6.61293
		285.78	0.922816	0.969129	0.965178	0.984046	0.966571	1.0023	0.955262	0.947025	0.96404	0.00841285		285.78	77.7815	78.5873	38.0525	41.3939	28.5449	20.3452	26.6355	26.9562	21.6915	35.2759	6.70508
		286.44	0.922314	0.969421	0.965051	0.985433	0.968433	1.00271	0.955694	0.947521	0.964571	0.00853904		286.44	77.6011	78.6197	37.7644	24.6967	28.6334	20.4547	26.6898	27.1802	22.396	33.3044	6.72766
		287.1	0.922223	0.969252	0.964983	0.984294	0.965963	1.00255	0.954558	0.946049	0.963734	0.00854221		287.1	77.6279	78.5767	37.6704	30.6507	27.5726	20.2772	26.5765	26.881	22	33.7756	6.6692
		287.76	0.922077	0.968603	0.96461	0.985152	0.967902	1.00262	0.954501	0.944979	0.963805	0.00864442		287.76	77.6286	78.5451	37.5296	24.4056	27.0274	20.3359	26.175	26.6763	21.834	32.8161	6.78203
		288.42	0.921974	0.96809	0.964519	0.985027	0.965572	1.00257	0.953584	0.944951	0.963286	0.00864241		288.42	77.4823	78.4867	37.195	25.6907	29.3565	19.8313	26.019	26.3747	21.0875	33.0052	6.76294
		289.08	0.921501	0.967607	0.964137	0.984801	0.967624	1.00226	0.953356	0.944755	0.963255	0.00866827		289.08	77.3932	78.4048	37.1579	24.4907	25.0974	19.7812	25.8591	26.1314	21.0292	32.244	6.84703
		289.74	0.921496	0.967664	0.963782	0.984064	0.967615	1.00287	0.952838	0.94304	0.962921	0.00876399		289.74	77.3437	78.3891	36.9202	24.7516	25.0182	19.4949	25.64	26.1933	21.1461	32.1942	6.84717
		290.4	0.920929	0.96694	0.963995	0.984599	0.96801	1.00307	0.954218	0.944657	0.963302	0.00875895		290.4	77.2624	78.3388	36.5343	29.4854	24.9116	19.4827	25.6139	25.9935	20.8584	32.6523	6.78587
		291.06	0.920718	0.966126	0.963777	0.98467	0.968147	1.00258	0.954429	0.945563	0.963251	0.00869912		291.06	77.2257	78.2848	36.4255	26.2219	26.84	19.0794	25.2123	25.324	20.4493	32.2296	6.83016
		291.72	0.920334	0.965732	0.963765	0.984198	0.96875	1.00429	0.954443	0.944678	0.963274	0.00888844		291.72	77.1108	78.205	36.2309	22.7325	27.5259	18.6751	24.9317	25.0845	20.1617	31.6934	6.90941
		292.38	0.919739	0.966125	0.964141	0.984369	0.967996	1.00174	0.952314	0.942712	0.962392	0.00885198		292.38	77.0637	78.2419	36.0763	24.439	27.6961	18.3404	24.3182	24.5846	19.4713	31.646	6.92713
		293.04	0.919573	0.965675	0.96404	0.984284	0.966592	1.00221	0.952668	0.943771	0.962352	0.00883472		293.04	76.9739	78.1268	35.9077	21.4465	24.3608	18.4882	24.7888	24.7051	19.9727	30.9746	6.9907
		293.7	0.918841	0.96553	0.963734	0.984399	0.966978	1.00214	0.952621	0.94403	0.962284	0.0088902		293.7	76.9369	78.0935	35.7258	19.2822	24.5528	18.1798	24.1942	24.4261	19.5128	30.4959	7.07462
		294.36	0.91916	0.965154	0.963709	0.984329	0.97088	1.00219	0.953698	0.941242	0.962545	0.00900181		294.36	76.851	78.0555	35.4927	22.0578	25.9598	17.8156	24.1389	24.0275	19.1732	30.8401	7.00632
		295.02	0.918542	0.965518	0.963403	0.983918	0.968877	1.00202	0.954472	0.944776	0.962691	0.00884585		295.02	76.7832	77.9661	35.2315	27.966	24.8159	18.3345	24.117	24.0427	19.4133	31.4859	6.89167
		295.68	0.91864	0.964741	0.963982	0.984123	0.969653	1.00283	0.95219	0.941198	0.96217	0.00909821		295.68	76.6713	77.9866	35.0431	22.7894	24.6182	17.96	23.9904	24.0362	19.1929	30.7021	6.9931
		296.34	0.917764	0.963955	0.963654	0.983875	0.970965	1.00227	0.95445	0.943201	0.962517	0.00901605		296.34	76.6018	77.9618	34.988	26.5136	22.281	17.5857	23.4538	23.4013	18.5448	30.5912	7.02786
		297	0.917445	0.964233	0.963602	0.983937	0.968542	1.00259	0.953491	0.942361	0.962025	0.00908531		297	76.4885	77.8103	34.7593	18.7616	26.2303	17.5067	23.2729	23.0563	18.4183	29.977	7.11221
		297.66	0.917271	0.964002	0.963289	0.983137	0.967241	1.00287	0.953246	0.943425	0.96181	0.0090361		297.66	76.5236	77.8543	34.659	26.3714	21.8249	17.3487	22.8938	23.1547	18.0194	30.2658	7.06112
		298.32	0.916852	0.96244	0.963092	0.983606	0.969571	1.00228	0.952291	0.940464	0.961325	0.00920107		298.32	76.4368	77.8092	34.4883	22.1886	22.1344	17.1299	22.7579	22.4841	17.9603	29.6191	7.13032
		298.98	0.916535	0.963542	0.96326	0.984086	0.967959	1.00192	0.952531	0.94172	0.961444	0.00914812		298.98	76.2667	77.7044	34.31	19.8582	22.4355	16.8613	22.7207	22.4341	17.7897	29.2642	7.17383
		299.64	0.917333	0.963281	0.963244	0.984247	0.971737	1.00203	0.952717	0.939463	0.961756	0.00924267		299.64	76.2173	77.6941	34.1074	22.4828	21.7382	16.4778	22.2792	21.9812	17.1283	29.2361	7.17652

## Sheet: Figure 2g
Figure 2g
		IBM association index (MICU1mut)
		MICU11-140	MICU11-70
	1	0.719838	0.813335
	2	0.667623	0.578692
	3	1.00272	0.41315
	4	1.14094	0.631102
	5	1.25468	0.938804
	6	1.10748	0.503338
	7	0.883389	0.4365
	8	0.900278	0.425434
	9	1.27179	0.58144
	MEAN	0.994304	0.59131
	SEM	0.0728747	0.0604208

## Sheet: Figure 3a
Figure 3a
		IBM association index (MICU1wt/mut)
	∆C-MICU1-YFP	+	+	-
	MICU1-YFP	-	-	+
	nonCDS-MICU1 si	-	+	+
	1	0.919148	0.733821	1.10397
	2	0.815784	0.558759	1.0283
	3	1.19202	0.784586	0.882796
	4	1.01049	0.722797	1.04442
	5	1.18844	0.747095	0.656928
	6	0.835496	0.732742	0.737783
	7	0.869208	0.839212	0.897579
	8	0.88415	0.633084	1.08479
	9		0.982832	1.05934
	10		0.598048	1.24063
	11			0.806411
	12			0.983784
	13			0.922345
	14			0.991907
	15			0.734981
	16			0.8257
	MEAN	0.964342	0.733298	0.937604
	SEM	0.0535161	0.0387608	0.0395306

## Sheet: Figure 3b
Figure 3b
		IBM association index (MICU1wt/mut)
	∆C-MICU1-YFP	-	+
	MICU1-YFP	+	-
	OPA1 si	+	+
	1	0.777739	0.571792
	2	1.02227	0.610574
	3	0.641738	0.461312
	4	0.772778	0.751056
	5	1.18125	0.741965
	6	0.919857	0.705351
	7	1.00801	0.503758
	8	1.03719	0.654205
	9	0.75719
	10	1.03367
	11	0.826767
	12	0.926323
	13	1.18341
	14	1.00378
	15	0.815201
	16	0.872111
	MEAN	0.923705	0.625002
	SEM	0.0385763	0.0381288

## Sheet: Figure 4d
Figure 4d					distance in nm
	sample	preparation	cell	CJ	2.05	4.1	6.15	8.2	10.25	12.3	14.35	16.4	18.45	20.5	22.55	24.6	26.65	28.7	30.75	32.8	34.85	36.9	38.95	41	43.05	45.1	47.15	49.2	51.25	53.3	55.35	57.4	59.45	61.5	63.55	65.6	67.65	69.7	71.75	73.8	75.85	77.9	79.95	82	84.05	86.1	88.15	90.2	92.25
	Control si	1	1	1	38.13	38.95	38.54	38.54	41	40.18	44.69	39.77	17.63	23.37	41	37.31	39.36	41	36.9	37.72	36.49	54.53	39.36	32.8	32.8	58.63	57.81
				2	15.99	23.37	19.27	18.04	17.22	9.84	11.89	8.61	9.84	25.83	7.79	9.02	11.48	14.35	13.53	16.81	11.89	38.95	18.45	13.94	20.5	18.04	14.35	15.99	22.96	14.35	13.53	15.99	18.04	21.32	24.19	27.06	19.68
				3	9.84	11.89	14.35	9.43	14.76	11.89	15.58	11.89	10.25	11.89	13.12	11.07	38.54	21.73	13.94	11.07	11.48	11.89	13.12	4.1	13.94	15.17	10.25
			2	4	15.17	19.27	16.4	19.68	19.27	17.63	14.76	18.86	20.5	17.63	19.27	18.04	14.35	19.68	26.65	33.62	11.89	11.48	6.56	6.97	16.81	5.74	11.07	19.68	11.07	14.35	27.88	20.09	16.81	24.19	28.29
				5	9.02	5.74	9.43	21.73	0.41	9.84	14.76	10.66	13.12	8.61	16.4	12.71	11.48	14.76	12.3	7.79	6.15	17.22	3.28	16.4	11.07	13.53	13.94	36.49	37.31	34.44	28.29	27.88	9.02	5.74	15.58
			3	6	30.34	30.75	13.12	31.16	17.63	30.75	19.27	24.19	22.14	23.78	20.91	29.52	18.86	12.71	17.22	16.81	20.91	24.6	13.12	11.48	11.89	12.71	13.53	32.39	6.56	9.84	36.49	26.24	9.02	15.17	13.12	9.84	18.04	26.24	18.86
				7	21.32	13.94	19.68	20.09	20.5	20.5	17.63	15.17	19.68	41.82	19.27	17.22	11.48	13.12	11.48	11.89	12.71	13.53	32.39	6.56	9.84	36.49	26.24	9.02	15.17	13.12	9.84	18.04	26.24	11.89	21.32	24.6	21.73	15.17	14.35	19.27	19.27	17.22	11.48	24.19	31.57	14.76	33.62
				8	12.71	16.81	19.68	17.63	23.78	21.73	27.47	18.86	24.6	25.42	21.32	18.86	15.99	12.71	18.86	24.6	19.27	18.04	17.63	14.76	17.22	18.45	16.81
				9	42.64	11.89	27.06	24.6	29.93	28.7	32.8	22.96	20.5	31.16	21.73	27.88	20.91	20.91	24.19	35.67	36.49	34.85	30.75	22.96	49.2	24.19	47.56	23.37	33.21	43.05	14.76	30.34	28.29	32.39	28.29
			4	10	5.33	6.56	1.64	3.69	2.87	0.41	24.19	5.33	2.46	2.87	22.55	1.23	6.97	2.46	29.11	4.51	11.48	9.84	13.12	23.78	3.28	9.84	2.87	9.84	0.41	3.28	10.25	8.61	9.02	2.05	9.43	11.48	9.02	6.56	16.4	34.03	35.26	30.34	28.7	13.53	22.14
				11	43.05	20.09	13.94	18.45	17.63	10.25	9.02	6.15	7.38	15.58	9.02	6.56	27.47	11.89	10.66	11.89	13.94	20.09	18.45	21.32	35.67	22.55	32.39	27.88	53.3	38.54	38.13	33.62	29.52	31.16	20.09	15.17	19.27	29.11	46.33
				12	45.51	29.93	36.9	39.77	18.45	11.48	13.94	12.71	21.32	20.5	7.79	17.22	13.94	9.43	13.53	30.75	30.34	14.35	14.76	16.4	10.66	12.71	18.45	36.9	23.78	19.27	23.37	32.8	27.47	33.21	25.42	16.4	11.07	8.2	3.28	9.84	9.02	11.89	15.99	33.21	15.99	53.71	39.36	39.77	38.54
				13	35.67	17.22	16.4	22.14	18.86	15.58	16.4	18.45	14.76	18.45	26.24	16.81	15.17	23.78	35.26	27.88	26.65	38.54	41.82	20.91	41.41	16.81	19.27	26.24	19.68
				14	16.4	25.01	12.3	10.66	11.48	10.25	14.76	14.35	12.3	14.76	17.22	20.09	20.09	19.27	16.4	18.86	15.17	14.35	10.25	14.76	26.65	11.89	29.93	11.07	34.44	29.93	9.84	17.22	45.51	58.22	49.61	20.09	8.2	10.25	10.66	6.97	11.89	12.3	13.12
				15	13.12	25.83	13.12	37.72	38.13	13.12	13.12	14.76	13.12	10.25	8.61	48.38	13.53	4.92	9.02	38.95	14.76	30.75	33.21	32.8	20.5	26.65	29.52	42.23	40.18	44.28	36.08	56.58	49.61	54.94	59.86	35.26	50.02	58.63	55.76	16.4	35.67	4.92	22.96	13.12	15.58	11.48	13.94	15.99	35.26
			5	16	7.79	15.99	11.89	13.12	8.61	12.71	11.07	13.12	12.71	13.53	15.17	16.4	17.22	15.17	16.4	13.12	11.89	14.76	9.43	10.66	13.94	6.97	12.71	9.84	13.94	15.17	14.35	15.17	56.58	34.03	30.34	32.39	29.11	35.67	15.58	21.32	32.39
				17	19.27	20.91	21.73	17.63	25.01	15.99	15.99	14.35	15.99	13.12	15.17	6.15	3.28	18.04	11.07	18.04	15.17	11.48	33.21	20.5	25.42	23.78	21.73	31.16	31.16	36.49	26.65	25.42	19.27	35.67	34.44	37.72	39.36	38.95	13.12	17.63	34.85
				18	11.07	15.58	14.35	15.17	13.12	12.3	12.71	9.43	14.76	11.07	24.19	20.5	14.35	18.45	11.48	11.89	11.48	15.58	13.53	11.89	16.4	11.89	9.43	12.3	8.61	8.61	11.48	7.79	13.94	12.71	10.25	13.53	16.81	16.81	42.23	8.61	9.02	32.8	34.03	34.44	33.62	45.92	38.54
				19	14.76	13.53	14.76	9.43	13.53	13.12	18.45	11.48	11.07	11.48	10.25	9.02	11.89	10.66	12.3	11.89	13.53	15.99	15.17	13.53	13.53	11.07	12.3	19.27	14.76	5.74	29.11	23.78	25.83	16.4	46.33	22.96	31.57	6.56	34.03	11.89	19.68	38.95	41.82	33.62	38.54	28.29	28.7
				20	15.58	12.71	39.77	37.31	30.75	15.17	16.81	28.7	15.17	14.76	18.04	15.99	16.4	15.58	13.53	14.76	11.07	28.7	13.53	14.76	9.43	13.53	13.12	18.45	11.48	11.07	11.48	10.25	9.02	11.89	10.66	12.3	11.89	13.53	15.99	15.17	13.53	13.53	0.82	24.6	26.24	16.4	17.22	14.76	18.04
			6	21	29.11	32.39	28.7	20.09	25.83	29.52	29.93	31.57	35.26	36.9	16.4	11.48	16.4	17.63	16.81	22.96	20.5	24.19	18.45	20.91	17.63	15.17	23.78	22.55	19.27	21.32	19.68	17.22	18.04
				22	24.19	27.88	21.32	18.86	18.04	26.24	30.34	39.36	40.59	40.18	34.85	35.67	28.29	28.29	23.78	20.91	22.55	23.37	25.42	24.6	41.41	22.96	25.83	21.32	27.06	25.01	21.73	33.21	29.11	36.9	37.72	45.1	37.72	36.08	41	41.41	61.09	26.65	45.1	22.96	40.18
				23	19.27	12.71	32.39	24.19	20.91	21.73	22.55	38.54	21.73	21.73	25.83	15.99	18.86	19.68	20.5	22.14	24.19	23.37	20.5	18.04	20.91	22.14	23.78	15.99	20.5	19.27	19.68	14.76	21.73	21.73	9.43	21.73	25.42	19.68	20.91
				24	16.81	11.48	21.73	11.07	14.35	18.45	23.37	25.01	26.24	32.8	31.57	14.76	15.17	13.53	11.89	22.14	18.86	13.94	13.53	35.67	35.26	34.85	33.21	37.31	15.99	19.27	15.99	29.11	26.24	37.72	47.56	35.67	33.21	41.41	47.97	38.13	33.62	32.39	21.73	31.16	22.55	30.34	31.57	26.65	13.94
				25	13.94	21.32	19.27	15.99	14.76	17.22	16.81	16.81	19.68	13.12	22.14	25.01	25.42	14.35	18.04	22.14	19.27	16.81	17.63	21.73	22.96	25.01	17.22	16.4	15.58	13.94	19.27	15.17	15.17	15.58	15.17	13.12	16.4	15.99	16.4	14.35	33.21	16.4	16.81	14.76	16.4	20.09	25.83	20.91	15.58
				26	17.63	29.11	6.56	29.11	19.27	11.48	13.94	20.91	39.77	19.27	25.42	27.47	20.91	28.29	29.52	21.73	9.02	51.66	25.42	21.73	11.48	15.99	14.76	31.57	20.91	18.86	20.09
			7	27	15.17	14.35	11.89	13.53	11.07	11.48	15.17	10.66	11.89	11.07	36.9	36.9	31.16	15.58	22.14	14.76	10.66	26.65	28.29	31.98	33.62	36.08	16.81	43.46	45.1
				28	21.73	20.91	15.99	18.86	41	34.85	43.05	39.77	20.5	17.22	12.3	15.17	8.61	12.71	14.35	18.04	16.4	21.32	15.58	17.22	13.94	14.35	15.58	11.48	16.4	18.45	16.4	7.38	25.01	17.22	20.09
				29	14.76	2.87	9.43	13.12	6.56	25.83	16.4	16.4	20.5	16.4	18.45	15.58	32.39	15.99	30.34	36.08	12.3	24.19	15.99	9.43	11.07	14.76	11.89	27.47	31.16	13.53	34.03	12.71	10.25	15.99	15.99	39.77	27.06
				30	2.87	13.12	17.22	14.76	13.94	13.94	9.84	14.76	15.17	16.81	36.08	19.68	23.78	32.8	15.17	16.81	15.58	27.47	29.93	11.07	15.99	18.45	25.42	25.83	31.57	36.49	46.33	9.02	9.84	9.02	15.58	16.4	11.07
				31	10.25	9.43	11.89	21.73	12.71	9.02	12.71	9.84	20.09	10.25	11.07	15.99	15.99	11.07	14.76	17.22	16.81	16.81	15.17	15.17	11.07	18.45	13.12	18.86	12.3	13.94	17.63	22.96	9.84	7.38	11.48	25.42	16.4
				32	7.79	4.92	13.53	1.64	10.66	9.02	3.28	12.71	11.89	8.2	15.99	13.53	8.2	10.25	10.66	13.12	10.66	7.79	9.84	8.61	4.51	5.33	22.96	13.53	9.43	13.12	13.53	17.63	37.72	13.94	39.77	9.43	38.13	20.91	14.35	52.48	16.4
			8	33	2.05	2.87	6.15	1.23	3.69	10.25	11.89	4.1	3.28	6.56	29.52	1.23	15.17	4.1	6.97	15.17	1.23	10.25	11.07	4.1	5.33	10.66	13.94	12.71	13.53	12.71	11.48	15.99	14.35	38.54	35.67	33.62	27.06
				34	11.48	21.32	35.67	10.66	16.4	14.35	23.37	14.35	20.09	9.84	22.96	12.71	10.25	9.43	13.53	15.58	16.81	8.2	15.58	13.53	18.04	20.09	16.81	13.12	11.07	18.04	15.58	14.35	15.99	13.12	11.89	8.61	10.25	10.66	12.71	12.3	10.66	17.63	16.81	15.99	15.99	15.99	6.97	18.04	9.43
				35	27.47	18.45	7.38	6.97	1.23	9.84	9.02	11.07	12.3	12.71	11.48	16.81	22.14	15.58	13.94	12.3	34.85	13.12	12.71	15.99	12.3	32.8	7.79	12.71	12.71	13.53	10.66	27.88	15.99	13.12	10.66
				36	16.4	15.99	17.63	12.71	13.53	13.12	14.35	10.25	9.02	8.61	9.84	9.84	35.67	43.87	40.18	38.54	34.44	36.08	39.36	42.64	48.79	57.4	40.59	41.82	45.51	40.59	4.1	20.5	30.75	30.34	9.43	12.71	38.95	29.52	0.41	8.2	32.39	0.82	9.84
				37	13.94	12.3	15.99	11.48	12.71	14.76	12.71	11.07	9.43	16.4	14.35	13.53	14.35	14.35	12.71	16.81	19.27	17.63	18.45	35.26	15.58	36.08	38.95	36.08	34.44	35.67	14.35	25.01	13.53	14.35	13.53	10.66	10.66	0.41	7.38	0.41	1.64	6.56	10.25	14.76	7.38
				38	16.81	13.94	14.76	13.53	13.12	16.81	15.17	18.04	20.91	24.19	24.6	19.27	17.63	15.99	22.55	15.17	19.68	16.4	15.17	17.22	17.63	18.04	18.04	15.58	17.63	15.99	13.53	17.63	22.96	14.35	22.14	11.48	36.49	10.25	14.76	8.61	14.76	11.07	12.3	11.89	9.43	10.25	12.71	13.94	15.58
			9	39	10.66	12.3	7.79	11.07	11.07	11.48	8.2	10.25	11.07	15.17	7.79	8.61	15.99	11.48	15.99	14.76	28.7	25.83	10.66	7.38	8.2	20.5	25.83	31.16	34.85	15.17	13.53	12.3	12.71	15.17	18.45	14.76	20.91	12.71	14.35	14.35	12.3	9.84	11.07	8.2	6.56
				40	18.45	14.76	29.11	25.01	24.6	24.19	21.73	40.18	19.68	19.68	41.41	18.86	23.78	25.01	27.88	40.18	24.19	23.78	22.55	28.7	29.52	29.52	38.95	29.11	41.82	34.03	35.26	22.55	20.5	31.16	40.59	42.64	43.87	46.33	21.73
				41	27.06	27.88	24.6	24.19	26.24	26.24	19.27	25.42	19.27	15.58	15.99	20.91	18.86	18.86	17.63	16.81	20.5	20.5	22.55	11.89	10.25	6.56	17.63	16.4	18.04	17.63	17.22	22.96	20.91	24.19	22.96	27.06	28.29	32.39	30.34	26.65	25.83
				42	19.68	15.99	38.13	15.58	12.3	14.35	11.89	11.48	15.58	15.17	15.99	16.81	18.86	20.09	17.22	16.4	16.81	15.17	20.09	33.62	31.16	15.58	21.32	8.61	22.14	10.25	4.92	35.67	8.61	10.25	35.67	6.56	2.05	2.05	9.84	8.2	11.07
				43	2.87	0.41	8.2	13.53	10.25	11.48	11.89	15.17	13.94	15.99	29.93	37.31	31.98	31.98	38.13	37.72	11.07	26.24	21.32	11.89	20.09	0.41	18.45	10.25	12.71	16.81	9.43	15.58	14.35	14.76	14.76	40.18	42.64	41.82	41.41	46.74	50.02
				44	18.86	11.07	12.71	16.4	16.4	20.91	17.63	20.09	17.63	20.5	15.58	18.86	22.14	18.04	17.22	11.48	16.4	12.71	12.3	15.58	11.48	11.48	13.94	13.53	12.3	19.68	23.37	17.63	18.86	24.19	26.24	18.45	15.17	14.35	14.35	9.43	11.48	22.96	32.8	32.8	27.47	32.39	30.34	23.37	23.78
			10	45	12.71	16.4	16.81	11.07	13.53	15.58	15.58	15.17	20.09	12.3	11.89	14.76	19.68	13.94	12.71	12.3	12.71	13.12	12.71	38.54	17.63	33.21	19.27	12.71	8.61	9.43	10.25	10.25	10.66	9.84	3.69	13.12	12.71
				46	29.93	8.61	37.72	10.25	9.43	11.07	7.79	11.89	11.48	13.53	12.3	12.71	11.89	10.66	11.48	11.07	37.31	35.26	35.26	53.3	33.21	45.92	31.98	50.84	23.78	25.01	27.06	10.66	27.47	22.55	11.89	22.55	27.47
				47	7.38	0.41	13.94	9.84	7.38	11.89	8.2	12.3	15.58	15.99	17.63	11.89	15.99	18.04	14.35	15.99	16.4	20.09	11.48	8.2	6.97	4.51	7.79	9.43	11.48	9.02	2.05	5.74	6.56	11.89	33.62	30.75	34.44	13.12	11.89	19.27	14.35
				48	11.89	11.48	10.25	11.48	10.66	16.81	15.17	13.94	12.71	17.22	20.91	15.58	13.53	12.71	11.89	25.83	6.97	3.28	3.69	1.64	1.64	1.64	5.33	4.51	6.15	12.3	10.25	10.25	38.54
				49	16.4	15.58	16.81	12.71	14.76	13.94	15.17	16.4	13.94	17.22	15.99	17.63	17.22	17.22	17.22	17.22	15.99	15.17	20.09	14.35	13.94	15.99	17.63	20.5	15.99	18.45	15.17	21.32	17.63	19.27	15.99	12.3	18.04	18.45	15.17	15.99	17.22	19.68	22.96	22.55	9.43	22.14	27.06
				50	11.48	9.02	11.89	15.17	15.17	8.61	8.2	14.76	13.94	9.02	11.89	9.43	11.89	10.66	3.69	13.12	11.89	8.61	7.79	9.84	13.12	11.07	13.12	26.24	6.56	4.51	13.12	29.11	10.25	35.26	32.39
			11	51	15.17	12.71	8.2	9.43	11.07	12.3	14.76	22.96	30.34	16.4	15.99	15.17	36.9	16.81	18.86	27.88	11.89	6.15	17.63	34.03	26.65	10.25	47.97	14.76	13.53	27.06	33.62	14.35	30.75	22.14	22.55	18.45	17.22	16.81	19.27	22.14	19.27	19.68	33.62	36.9	25.83	20.5	15.17	28.7	25.83
				52	12.3	15.58	12.71	12.71	15.99	12.71	13.53	13.94	12.71	16.81	17.63	12.3	17.22	14.76	13.12	15.58	13.53	15.99	15.58	14.35	14.76	13.12	13.12	15.17	14.35	15.99	10.66	11.07	10.66	14.35	14.35	14.35	14.35	15.99	15.58	16.81	15.17	36.08	29.11	15.17	24.6	31.57	27.06	24.19	11.48
				53	11.07	8.61	13.12	11.48	13.12	13.94	17.22	19.68	13.53	12.3	31.16	32.39	36.9	34.03	34.44	21.73	27.88	29.52	10.25	11.07	12.71	13.53	14.76	15.99	13.12	17.63	33.62	17.63	17.22	12.3	18.04	27.88	22.96
			12	54	34.03	13.53	15.99	11.89	14.76	31.57	10.66	24.6	15.58	18.45	20.91	17.63	17.22	18.04	17.63	13.94	9.84	9.43	15.17	17.22	38.54	36.9	16.4	16.81	15.17	11.48	14.35	37.72	15.58	13.53	15.99	29.52	9.84	15.17	15.58	15.17	34.03	17.63	14.76	28.7	28.29
				55	16.4	17.22	20.5	15.99	24.6	16.81	16.81	34.44	25.83	12.71	36.49	26.24	22.55	24.6	24.6	31.57	29.93	21.32	19.68	25.01	18.04	13.12	17.63	20.5	14.76	22.14	27.06	20.5	15.58	15.17	18.04	15.99	21.32
				56	24.6	23.37	13.12	15.17	14.35	3.28	13.12	18.04	4.1	15.99	12.71	11.07	12.71	14.35	13.12	13.94	13.94	13.94	15.99	10.66	14.35	13.12	14.35	19.27	18.45	15.99	18.86	20.09	17.22	16.4	19.27	19.68	16.4	15.99	13.94	37.72	16.81	15.58	14.35	13.94	6.97	14.76	10.25
				57	41	38.13	38.13	19.68	18.45	28.7	22.96	31.16	13.12	15.58	10.66	13.94	9.02	1.23	10.66	14.76	31.16	13.94	11.07	15.17	15.58	34.85	40.18	16.4	16.81	13.94	17.63	11.89	12.71	12.71	14.35
				58	14.35	7.79	12.3	11.07	20.09	20.5	18.04	9.84	11.89	11.07	9.84	16.4	13.53	12.3	21.73	8.61	49.2	28.7	7.79	10.25	11.07	8.2	8.61	10.66	13.94	15.17	13.12	9.84	9.02	13.53	36.49	25.42	29.93	22.55	13.94	12.3	12.71
				59	19.68	16.4	7.38	8.2	11.07	11.48	7.79	29.93	13.53	11.07	11.89	25.42	7.38	12.71	12.3	10.66	12.3	40.18	14.35	33.21	32.8	37.31	20.5	18.45	34.85	17.63	15.17	7.38	17.63	12.3	9.84	13.53	13.12
		2	1	60	19.27	13.12	11.89	12.3	14.76	12.3	12.3	11.07	9.84	9.84	11.07	3.69	8.2	9.43	7.79	10.66	4.92	15.17	10.25	9.43	11.89	13.12	8.2	3.69	10.25	2.46	10.66	11.07	38.54	36.9	16.81	21.73	19.27	13.53	11.07	12.3	11.48	9.84	9.02	12.3	14.35	11.89	11.89	6.97	11.48
				61	13.94	11.89	11.89	9.43	12.3	11.48	11.48	16.81	12.3	10.66	11.48	6.97	11.89	11.89	14.35	12.3	9.02	9.84	11.48	12.3	11.07	13.53	19.27	21.73	16.81	36.9	38.54	11.07	10.66	2.46	10.25	3.69	8.2	13.12	11.89	9.43	10.25	15.17	4.92	10.66	7.79	9.43	8.2	3.69	11.07
				62	11.48	10.66	9.43	9.43	13.12	14.35	12.71	10.66	11.07	14.35	12.3	12.71	13.94	16.4	15.99	15.99	12.3	15.58	46.33	20.91	13.94	11.48	31.98	13.53	14.76	14.35	18.45	11.48	15.58	14.76	12.71	16.4	14.35	11.89	12.3
				63	17.22	17.63	17.63	15.58	14.35	15.99	14.35	13.12	11.48	11.48	13.53	13.94	13.94	12.71	21.32	15.58	13.94	13.12	27.06	26.24	29.52	49.2	31.98	34.85	33.21	8.61	7.79	8.2	18.45	12.3	13.94	13.12	13.53
				64	19.68	26.65	22.55	19.68	23.37	25.83	27.88	34.85	36.08	41.41	16.81	27.88	11.89	15.99	11.48	18.04	16.81	9.02	8.2	11.48	13.53	31.98	30.75	31.98	38.54
			2	65	15.17	14.35	11.89	11.07	15.58	16.81	18.86	29.52	13.94	15.99	22.55	13.94	18.04	38.54	12.71	31.57	23.37	31.98	18.86	30.34	30.34	23.37	17.22	20.09	15.17	21.32	29.93	15.99	24.19	35.67	24.19	14.76	16.81	28.29	18.45	18.04	15.17	11.48	14.76
				66	18.04	13.94	13.53	9.84	15.17	13.94	26.24	9.84	12.71	12.71	13.94	18.86	15.17	21.73	17.22	11.07	18.45	15.99	9.43	13.12	16.4	25.42	27.88	18.45	20.09	19.27	28.29	13.94	17.22	15.99	12.71	18.45	14.76	9.02	9.43	6.15	8.2	6.56	8.2	23.37	11.07
				67	16.4	14.76	16.4	11.07	15.58	10.66	15.99	14.35	13.94	16.4	14.35	18.04	15.17	13.94	16.81	14.35	12.3	13.94	15.17	31.57	29.52	32.39	32.39	34.44	34.44	23.37	24.19	18.04	14.76	14.76	6.97	15.58	21.73	33.62	22.96	12.71	17.22	7.79	38.95	18.04	14.76
				68	12.71	10.25	23.78	25.42	23.78	27.88	17.22	26.65	23.78	23.78	22.55	19.27	22.55	15.99	18.86	11.07	10.25	7.79	7.38	6.97	10.25	11.89	10.66	9.43	11.48	9.02	35.67	16.81	25.83
				69	18.45	22.96	20.91	26.65	27.88	22.96	21.73	22.55	26.65	25.01	27.47	22.96	22.14	19.68	22.14	2.46	6.97	4.1	10.25	20.09	15.99	16.4	18.45	15.58	17.63	15.17	18.04	17.22	17.63
			3	70	11.89	20.5	9.43	8.2	11.48	11.89	11.89	18.86	11.89	19.68	14.35	14.35	22.14	9.43	18.45	13.94	13.94	26.65	26.24	11.89	13.12	13.12	15.58	17.63	17.22	11.48	20.91	41.82	10.66	14.76	13.94	15.17	16.81	19.27	18.45	18.86	38.95
				71	15.99	15.17	22.55	15.58	20.5	24.19	19.27	22.96	24.6	22.55	17.63	27.47	32.8	26.65	31.57	21.73	25.01	15.99	19.68	18.45	15.17	13.94	19.68	18.45	18.45	10.25	15.58	12.3	11.89	25.42	25.01	25.42	28.29
				72	0.41	18.45	5.74	15.58	13.94	22.55	18.04	24.19	21.32	33.62	35.26	6.97	15.99	12.71	13.53	18.86	18.45	13.12	24.19	15.58	12.3	15.17	19.27	14.76	20.09	16.81	18.04	11.07		9.84	15.99	14.35	8.2	14.76	29.93	17.22	14.76	12.3	13.12	19.27	36.9	36.9	36.08	33.62	11.89
				73	13.53		13.12	15.17	15.17	19.68	12.3	15.99	15.17	12.3	15.58	11.48	12.3	12.71	13.53	12.3	13.53	15.17	15.99	14.35	23.37	26.24	21.32	9.02	27.88	13.53	18.86	19.68	11.48	14.76	8.61	13.94	27.88
				74	20.91	22.14	18.86	21.32	18.86	19.27	20.91	19.27	30.34	18.04	31.16	31.57	31.16	18.86	16.81	27.88	41.82	15.58	13.53	18.45	12.71	14.76	14.76	15.17	13.94	23.78	16.4	13.53	13.94	13.12	13.53	13.53	9.43	6.97	6.56	38.54	43.87	39.77	34.85
				75	13.53	18.45	27.47	13.94	36.49	15.17	18.04	21.73	21.32	17.22	16.81	18.86	17.63	15.99	16.4	31.57	18.45	27.06	26.24	23.37	26.65	21.32	24.19	23.37	19.27	20.09	3.69	6.56	4.92	10.66	33.21
			4	76	20.5	15.99	24.19	24.19	18.04	16.81	14.35	15.58	16.4	10.25	13.53	12.71	10.25	15.99	15.58	10.66	12.71	11.89	13.53	18.04	28.29	18.45	16.4	15.58	15.58	13.94	11.89	13.53	19.27	19.27	37.72	36.49	13.53	39.36	32.39	20.91	22.55	29.11	25.01
				77	17.22	26.24	18.45	22.55	21.32	17.22	15.17	15.58	14.76	17.22	16.4	13.53	16.81	29.52	13.53	13.94	9.84	10.25	8.2	9.43	12.3	13.94	12.3	9.84	12.3	11.89	10.25	12.71	34.03
				78	15.17	16.4	16.4	18.86	19.27	20.09	17.63	26.24	13.12	13.12	22.96	16.4	15.99	18.45	15.58	20.91	6.56	26.24	19.27	17.22	15.58	20.09	24.6	32.8	31.98	30.75	20.5	41	43.05	46.74	43.46	42.64	25.42	53.71	19.27	19.68	22.96	19.27	5.74	8.61	27.06	12.71	10.66
			5	79	3.69	11.89	6.97	19.27	21.73	13.94	9.43	11.89	15.99	15.17	16.4	12.71	9.02	13.53	12.71	12.71	14.35	9.43	13.94	14.76	12.3	10.66	21.32	17.22	26.65	33.21	36.9	12.3	8.2	12.3	15.17	13.94	15.99	16.4	15.58	18.45	18.45	17.63	18.04	15.99	15.99	22.96	14.76
				80	14.35	15.99		18.04	17.22	16.81	11.07	3.28	12.3	9.02	19.27	8.61	13.12	15.58	13.94	6.56	1.23	6.15	8.61	14.76	12.71	13.53	11.07	11.07	3.69	8.2	18.04	18.86	15.17	33.62	14.35	11.48
				81		16.81	4.1	10.66	20.91	34.03	2.87	32.39	25.83	26.24	29.11	13.53	13.53	14.76	13.53	20.09	15.17	31.98	20.09	34.44	34.85	18.04	14.35	31.57	21.32	12.3	23.78	18.86	25.42	24.19	23.37	29.52	12.3	23.78	25.42	18.86	34.85	15.58	10.66
				82	9.84	11.48	11.89	13.12	13.53	15.58	12.71	15.17	15.58	14.35	11.89	15.58	14.76	14.35	9.84	10.66	12.3	15.58	13.94	14.35	12.71	17.63	11.07	31.16	14.35	29.52	29.52	35.26	31.57	29.93	24.19	15.58	31.98	37.31	22.55	32.8	25.83	30.75	36.08	25.01	15.58	18.04	31.16	30.34	16.4
				83	9.84	15.17	11.89	14.76	7.79	11.07	13.12	10.25	11.89	11.48	13.12	13.94	15.58	3.69	15.17	22.96	35.26	29.93	36.9	33.21	34.03	7.38	21.32	11.89	15.58	18.04		5.33	3.28
				84	13.53	7.79	13.94	16.81	20.5	16.81	17.63	26.24	15.17	16.81	22.55	18.45	16.81	18.86	16.4	22.14	17.22	13.53	18.45	17.22	17.22	19.27	13.12	34.44	14.35	8.61	10.25	7.79	14.35	31.57	29.11	17.63	14.35	12.71	14.76	15.99	10.25	11.07	15.17	16.4
			6	85	9.02	4.92	15.17	8.61	11.07	13.12	15.99	9.43	11.07	15.99	10.66	16.81	5.33	13.94	12.71	13.12	17.22	16.4	9.02	10.25	11.07	18.04	9.43	6.97	10.25	9.02	9.84	11.07	9.02	9.84	10.66	12.71	12.3	14.35	12.71	13.12	12.71	11.89	32.39	14.35	12.3	10.25	10.66	33.62	34.03
				86	9.84	4.1	10.66	3.28	11.48	11.07	14.35	9.43	13.53	9.84	39.77	17.22	10.66	9.43	12.3	32.39	15.17	10.66	14.76	18.86	16.4	13.12	19.27	12.71	6.15	37.72	16.81	14.35	12.3	12.71	9.43	11.89	13.94	15.17	13.94	10.66	12.3	12.3	13.53	13.12	11.48	15.58	15.99	11.89	12.71
			7	87	4.1	6.56	5.74	8.2	6.97	4.92	10.25	6.97	14.35	9.84	11.89	11.07	16.4	15.58	16.81	15.58	19.27	18.45	13.12	25.01	13.12	18.45	18.04	8.2	2.87	13.94	36.9	34.44	11.07	34.85	31.16	27.88	29.52	20.09	31.16	35.26	16.81	33.21	32.8	31.98	34.44	43.05	31.57	26.24	10.66
				88	19.27	17.63	18.45	23.78	24.6	26.65	15.17	32.8	29.11	29.93	25.42	15.99	38.13	31.57	32.8	38.95	18.04	12.3	13.53	15.58	26.24	12.3	22.96	18.45	6.56	4.51	28.7	38.95	14.35	22.14	14.76	15.58	15.58
				89	11.89	12.71	15.17	9.84	13.12	32.8	15.58	13.94	16.81	14.76	14.35	13.12	16.4	18.04	14.35	13.53	15.58	15.58	14.35	14.35	18.04	17.22	17.22	14.35	13.94	14.76	13.12	13.12	16.4	31.98	37.31	18.86	44.28	18.45	50.02	42.64	31.98	29.93	11.89	31.57	15.17	11.89	9.84	25.01	11.48
				90	19.27	22.55	20.09	21.73	19.27	17.22	20.5	18.86	18.45	15.99	27.88	16.4	37.72	34.85	13.12	13.12	34.44	29.52	32.8	39.77	23.78	20.5	23.37	22.96	22.14	16.4	18.45	14.76	35.67	36.49	36.49	36.08	14.35	13.94	27.47	13.12	29.52	13.12	29.11	27.47	28.7
				91	14.76	15.17	13.53	17.22	14.35	11.07	16.81	15.99	16.4	14.76	15.99	20.91	21.32	19.27	20.09	20.5	22.55	22.14	27.06	30.34	17.22	15.58	31.16	8.61	15.17	14.35	9.43	9.02	10.66	20.09	11.89	22.55	3.69	9.02	9.84	18.04	21.32
				92	8.61	19.27	15.99	39.36	19.27	17.63	18.45	20.5	20.09	26.65	15.17	17.22	10.25	27.06	48.79	46.33	45.1	45.92	16.81	22.14	20.91	21.32	20.09	27.88	36.49
			8	93	22.14	13.94	15.17	18.86	14.76	18.86	18.45	19.27	18.45	15.99	13.53	19.27	18.04	16.81	15.58	13.94	15.58	20.91	24.6	20.91	20.91	21.73	21.32	16.4	16.81	15.99	17.63	14.35	10.66	29.11	28.7	11.07	36.9	22.14	31.16
				94	15.17	18.45	4.51	18.04	17.63	21.32	18.86	18.86	18.86	18.86	23.37	16.81	20.5	22.55	23.78	20.91	22.55	11.89	14.35	14.76	14.76	18.86	15.58	13.12	20.09	14.76	40.18	47.15	13.53	26.65	36.08	21.73	21.73	19.27	22.55	15.17	14.35	44.69	40.59	30.75	35.67	30.75	27.47	37.72	24.6
				95	12.3	11.89	11.07	14.76	20.5	31.16	13.53	13.94	38.95	14.76	38.54	14.76	15.58	18.04	15.17	13.94	20.09	9.84	17.22	18.45	14.35	12.71	14.35	13.53	25.01	12.71	13.53	30.34	12.71	34.03	26.24	25.83	24.19	22.96	17.63	33.62	26.65	17.22	18.04	31.57	31.57	28.29	22.96	15.99	25.83
				96	20.91	26.65	27.47	24.19	26.24	21.73	21.73	25.83	22.55	22.96	20.91	17.63	17.22	13.12	19.27	15.58	18.45	25.83	15.17	20.09	24.19	14.76	28.7	24.19	25.01	25.01	26.65	22.14	20.91	22.14	18.86	24.6	17.63	20.91	19.68	19.27	19.27	19.68	18.45	16.81	14.35	17.22	22.96	18.04	25.42
				97	15.99	20.09	17.63	19.68	16.4	15.99	12.71	15.17	15.17	11.89	13.53	12.3	15.17	13.94	11.89	14.76	13.53	12.71	18.04	13.53	14.76	33.21	22.14	20.91	11.07	17.63	18.04	18.45	17.63	22.55	16.81	15.99	16.81	27.47	14.76	18.45	31.98	33.62	33.62	35.26
				98	17.63	18.45	17.22	17.22	16.4	18.86	21.73	18.04	18.04	16.81	10.25	21.73	12.3	29.52	29.93	29.11	33.21	36.9	30.34	13.12	19.27	18.86	20.09	20.5	18.04
			9	99	15.17	12.3	13.94	13.53	14.35	14.35	17.63	12.71	13.94	11.89	18.45	6.56	10.66	9.02	12.3	14.35	17.22	10.66	19.27	10.25	12.3	13.12	19.27	21.73	18.45	16.81	14.35	32.39	11.07	11.89	14.76	12.3	25.83	8.2	11.07	4.92	7.79	7.38	20.09	12.3	11.07	7.79	9.02
				100	14.76		17.22	12.3	12.3	15.58	17.63	4.92	17.63	31.98	14.35	4.51	6.56	2.05	3.28	2.46	6.97	5.74	3.69	14.76	16.4	11.07	36.08	9.43	32.8	10.25	6.56	8.61	4.92	3.28	7.79	4.51	8.2	6.15	8.61	5.74	9.02	8.61	10.66
				101	14.76	14.35	13.94	13.53	14.76	13.53	13.12	14.76	15.17	14.35	10.66	12.71	14.35	15.58	13.12	12.3	13.53	14.35	29.93	13.12	27.47	35.26	34.44	33.62	17.22	17.22	16.4	16.81	15.58	13.12	15.58	17.22	15.58	30.75	22.55	7.38	13.12	15.58	12.71
				102	16.81	16.4	25.01	20.09	21.73	13.53	15.17	10.66	14.35	14.76	13.94	14.35	10.66	15.99	16.4	13.94	14.76	15.58	17.63	17.22	13.53	10.66	17.22	18.86	18.04	11.89	21.32	10.25	31.57	18.45	18.04	13.94	16.81	17.22	25.42	10.25	14.35	11.89	6.15	28.7	27.88	31.57	30.34
				103	15.99	6.97	17.63	16.81	21.73	18.45	20.91	23.78	29.52	30.34	17.63	26.24	27.88	11.48	15.99	12.71	12.3	9.84	12.3	7.38	15.17	8.2	8.61	12.71	10.66	4.92	9.84	11.89	39.36	32.39	15.58	17.22	33.21
			10	104	4.1	26.24	15.99	14.35	17.22	15.58	15.17	15.17	16.4	11.48	12.3	9.84	11.89	16.81	11.89	18.04	34.03	24.6	27.47	23.78	29.11	29.11	32.8	35.26	34.85	17.22	16.4	15.17	13.94	11.89	16.4
				105	3.28		17.63	21.32	18.04	21.32	17.22	17.63	22.96	19.27	15.99	29.52	24.6	27.88	24.6	25.01	11.07	12.3	39.36	13.53	11.89	16.81	9.02	9.43	12.3	19.27	31.16	23.78	29.52	7.79	10.25
				106	12.3	16.4	24.19	21.32	21.73	19.68	13.53	18.45	18.04	10.66	18.86	15.58	14.35	11.89	9.43	11.48	10.25	10.66	6.56	6.97	7.79	21.73	27.88	10.25	27.88	9.84	13.94	17.63	15.99	12.71	11.89	8.2	13.12	35.67	16.4	11.48	30.75	13.94	9.02	22.55	11.07
				107	19.27			16.81	35.67	13.12	18.45	16.4	17.63	19.27	21.73	18.45	29.52	20.09	37.31	21.73	15.17	20.09	11.07	10.66	26.65	13.94	15.17	23.37	41.82	33.62	41.41	14.35	47.97	18.04	15.17	13.12	13.53	11.48	17.63	19.27	37.72	21.32	18.86	21.73	18.45	27.06	25.42	27.06	25.01
			11	108	15.17	22.55	23.37	22.14	22.96	23.37	26.65	25.01	28.29	14.35	23.78	13.53	11.89	13.94	20.09	12.71	14.35	9.84	9.84	14.76			17.22			7.38	15.58	17.63	21.32	14.35	14.35	11.89	11.89	13.53	12.71	11.48	14.76	11.48	12.71	9.84	13.12	11.48	7.79	12.71	13.12
				109	23.78	19.27		22.96	27.47	22.14	26.24	18.45	24.19	29.93	28.29	26.24	27.06	25.01	20.09	16.4	13.94	13.53	18.04	14.76	14.35	16.81	10.66	29.93	19.68
				110	20.09	21.32		19.27	9.02	14.76	11.89	19.27	8.61	3.69	21.32	15.17	18.86	19.27	16.4	20.91	11.89	10.66	19.68	9.84	25.01	16.4	13.53				13.53	13.94	16.81	42.64	42.23	41	12.71	9.02	14.76	30.34	19.27	14.35	30.75	30.34	34.03
				111	23.78	15.17	14.35	20.91	20.09	21.73	12.3	22.55	21.73	23.37	36.9	14.76	18.04	21.32	21.32	18.45	19.27	20.09	34.03	20.5	15.99	12.71	18.04	18.04	17.22	24.19	17.22	17.22	44.69	40.59	13.12	18.45	15.99	13.12	16.81	17.63	21.32	35.26	33.62	15.99	29.52	11.89	14.35	11.48	16.81
				112	16.81	21.73	15.17	18.45	21.73	18.45	19.27	16.81	18.86	15.17	19.68	13.53	17.63	17.63	13.53	12.71	18.86	19.27	20.5	15.17	17.63	13.12	9.84	13.94	11.89	15.58	10.66	13.94	16.4	13.53	9.43	6.97	13.53	20.5	23.78	25.83	25.42	16.4	30.75	19.68	19.27	30.34	15.99	34.44	15.17
				113	23.78	18.86	9.43	9.43	26.65	22.96	13.53	21.73	9.84	8.2	15.58	9.02	7.79	14.35	13.12	12.3	11.07	12.3	20.91	11.48	43.05	10.66	13.12	12.3	12.71	15.58	20.09	10.25	6.56	14.76	19.68	6.97	7.79	10.66	11.07	6.97	6.56	9.43	3.28	9.84	9.43	9.84	10.25	18.45	11.48
			12	114	15.17	7.38	9.84	36.9	12.71	13.53	9.43	17.63	15.58	16.81	18.45	15.99	16.81	19.27	17.63	15.99	15.99	32.8	12.71	15.99	10.25	13.12	15.99	16.81	11.48	16.81	16.4	14.35	12.3	14.35	13.53	9.84	35.26	34.85	36.49	33.21	45.51	43.05	14.35	21.73	40.18
				115	15.58	17.22	17.63	17.63	18.45	19.27	23.37	17.63	16.81	15.99	19.68	41.41	24.19	33.62	14.35	11.07				56.99	59.86	35.26	18.86	23.78	34.85	35.26	26.24	22.55	38.95	22.96	25.83	26.65	31.98	35.26	31.57	19.27	30.75	30.34	15.99	16.81	22.96	21.73	23.78	20.09	18.86
				116	12.3	12.71	12.71	13.94	14.76	12.71	12.3	31.57	38.13	37.31	35.26	36.49	13.94	9.43	13.12	27.06	29.52	26.24	26.24	27.06	36.08	38.13	39.36	38.54	46.74	18.45	37.31	30.34	34.85
				117	15.99	17.22	18.04	12.71	12.3	18.86	15.17	11.48	14.76	12.3	13.53	14.76	15.17	13.94	12.71	15.58	34.03	34.03	15.17	11.07	12.71	13.12	14.76	10.66	6.97	13.53	15.17	13.53	11.48	12.3		35.26	33.21	24.19	25.83	11.07	12.71	13.53	13.53	14.76	15.17	13.12	15.99	13.12	11.48
	OPA1 si	1	1	1	36.49	37.72	37.72	37.31	36.9	36.49	34.85	34.85	34.85	11.07	10.66	10.25	55.35	58.22	39.36	39.36	39.36	39.36	50.02	50.02	50.02	25.42	25.42
				2	11.89	37.31	16.4	36.9	13.53	37.31	37.31	35.26	35.67	36.9	30.75	18.45	30.75	22.96	30.75	33.21	33.21	33.62	33.21	32.8	35.26	36.49	36.49	36.49	30.75	30.75	30.75	21.32	43.05	10.25	30.75
				3	15.99	19.68	19.68	40.18	36.9	16.81	20.5	20.5	30.75	20.09	40.18	19.68	27.06	27.88	28.29	28.7	51.25	35.67	36.49	39.77	43.05	39.77	25.01	43.46	40.59	40.18	50.02	27.88	27.47
			2	4	16.4	35.26	13.94	5.33	40.59	16.81	17.63	40.59	17.63	18.45	43.05	21.32	22.96	43.87	23.78	24.19	35.67	15.58	22.96	43.46	22.96	19.27	40.18	17.22	15.58
				5	34.85	12.71	36.9	13.94	36.9	38.13	61.09	39.36	34.44	34.85	34.85	35.26	60.68	61.09	61.09	43.87	43.46	43.87	16.81	36.9	15.58	36.49	13.12	36.49	13.53	37.72	21.73	38.13	36.9	34.85	34.44	37.31	36.9	37.31	39.77	39.77	39.77
				6	18.04	34.44	34.44	36.08	36.49	37.72	39.77	40.18	41	41	24.6	39.77	37.31	37.31	37.31	37.31	37.31	40.18	41	41	41	41	42.23	40.59	42.23	40.59	43.05	44.28	44.28	44.28	44.28	43.05	40.59	40.59	45.1
				7	45.1	40.59	40.59	43.05	44.28	44.28	44.28	44.28	43.05	40.59	42.23	40.59	42.23	41	41	41	41	40.18	37.31	37.31	37.31	37.31	37.31	39.77	24.6	41	41	40.18	39.77	37.72	36.49	36.08	34.44	34.44	18.04	35.67	37.31					40.18	40.18	40.18	40.18
				8	21.32	20.91	36.9	20.91	28.7	15.58	15.99	38.13	15.99	15.99	15.58	13.12	12.71	12.3	11.89	11.07	10.25	10.66	36.49	15.17	14.76	14.35	12.71	38.13	38.13	44.28	34.03	12.71	14.35	13.94	13.94	36.9	13.94	11.07	10.66	21.73	22.14	35.67	35.67	35.67	35.67	35.26	61.09	34.85	11.89
				9	15.99	14.76	36.08	13.12	14.35	57.4	34.85	41.41	61.09	36.08	40.59	61.09	38.95	38.95	60.27	39.77	36.9	61.09	37.31	37.31	60.27	36.9	11.07	34.03	11.07	20.91	21.32	43.87	20.09	20.09	43.87	37.31	37.72	37.31	13.12	13.94	37.31	24.6	25.01	36.49	26.65	26.65	36.08	26.24	22.96
			3	10	29.52	30.75	30.75	8.2	38.54	38.95	39.36	39.77	40.59	40.18	40.59	19.68	41.41	39.36	16.4	38.95	39.36	39.36	40.59	10.66	36.08	36.08	13.53	36.9	36.9	38.95	38.95	38.95	38.95	38.95	13.12	38.95	38.95	15.58	40.18	40.18	40.59
				11	22.14	32.8	29.52	46.33	49.61	51.66	34.85	42.64	26.24	25.83	43.05	18.45	18.86	44.28	27.47	27.47	44.28	15.17	3.28	31.16	1.64	2.46	31.16	3.28	12.71	31.57	9.43	12.3	10.25	35.26	11.07	11.89	36.9	14.76	14.35	39.36	13.53	15.99	42.23	1.64	1.64	31.98	3.28	3.28	31.98
				12	17.63	20.5	39.36	39.77	19.68	19.68	16.4	36.9	42.23	22.55	42.23	22.55	46.74	36.49	36.49	13.53	14.35	37.31	37.31	37.72	13.53	15.17	38.54	38.54	38.54	13.12	13.53	12.71	39.77	39.77	13.53	13.12	13.94	38.13	38.54	15.17	39.77	15.17	39.77	0	0
				13	20.09	20.91	20.91	21.32	17.22	19.68	19.68	19.27	19.27	15.58	15.99	15.99	14.35	12.71	13.53	37.31	13.94	14.35	13.53	12.71	12.71	9.43	9.02	36.08	12.3	12.3	13.94	15.17	14.35	14.35	13.53	12.71	10.66	10.66	11.89	10.25	12.3	13.53	37.31	37.72	35.26	34.85	29.11	13.94	13.12
				14	41.82	45.1	13.12	13.94	29.11	34.85	35.26	37.72	37.31	13.53	12.3	10.25	11.89	10.66	10.66	12.71	13.53	14.35	14.35	15.17	13.94	12.3	12.3	36.08	9.02	9.43	12.71	12.71	13.53	14.35	13.94	37.31	13.53	12.71	14.35	15.99	15.99	15.58	19.27	19.27	19.68	19.68	17.22	21.32	20.91
				15	14.35	14.76	14.76	34.85	15.58	18.04	18.04	18.86	16.81	18.86	36.9	18.45	9.84	11.89	11.89	40.18	12.3	15.58	11.89	11.48	34.85	9.02	7.38	10.25	9.84	9.43	7.38	37.72	19.68	19.68	20.5	9.43	38.54
			4	16	35.67	35.67	35.67	15.17	13.94	13.94	15.58	15.17	34.44	34.03	34.03	34.03	35.26	37.31	37.31	15.17	14.76	17.22	17.22	35.67	36.49	38.54	38.54	17.22	17.63	18.45	38.95	39.36	38.54	38.13	38.13	39.36	39.77	39.77	41.82	37.72	38.13	38.95	39.77
				17	39.77	38.95	38.13	37.72	41.82	39.77	39.77	39.36	38.13	38.13	38.54	39.36	38.95	18.45	17.63	17.22	38.54	38.54	36.49	35.67	17.22	17.22	14.76	15.17	37.31	37.31	35.26	34.03	34.03	34.03	34.44	15.17	15.58	13.94	13.94	15.17	35.67	35.67	35.67
				18	13.53	38.13	15.99	18.04	18.86	39.77	18.45	15.99	15.58	37.72	18.45	19.68	19.68	39.36	34.85	36.9	36.9	38.95	18.86	18.86	19.27	39.36	18.86	14.35	14.76	41	27.06	29.93	26.65	39.36	23.78	24.19	19.27	37.72	14.76	21.32	21.32	39.36	20.5	20.91	31.16	50.02	30.34	42.23	27.47
				19	36.9	45.1	27.47	42.23	30.34	50.02	31.16	20.91	20.5	39.36	21.32	21.32	14.76	37.72	19.27	24.19	23.78	39.36	26.65	29.93	27.06	41	14.76	14.35	18.86	39.36	19.27	18.86	18.86	38.95	36.9	36.9	34.85	39.36	19.68	19.68	18.45	37.72	15.58	15.99	18.45	39.77	18.86	18.04	15.99
				20	40.18	14.76	16.81	44.69	43.05	43.46	21.32	37.72	37.72	18.04	19.68	20.09	39.77	19.27	15.99	36.49	36.49	17.22	46.33	38.13	38.13	45.1	31.57	27.06	28.29	41	41	22.14	22.14	22.96	42.64	19.68	22.55	45.51	45.92
				21	36.49	9.43	9.43	36.49	5.74	36.49	13.53	13.12	38.54	13.94	38.95	14.35	14.35	39.36	13.53	36.49	12.3	36.49	36.08	10.66	11.89	36.08	10.25	27.06	37.72	15.17	37.31	15.99	15.99	36.08	11.89	34.44	11.48	11.89	36.9	12.71	36.9	14.76	38.95	38.54	21.32
			5	22	21.32	38.54	38.95	14.76	36.9	12.71	36.9	11.89	11.48	34.44	11.89	36.08	15.99	15.99	37.31	15.17	37.72	27.06	10.25	36.08	11.89	10.66	36.08	36.49	12.3	36.49	13.53	39.36	14.35	14.35	38.95	13.94	38.54	13.12	13.53	36.49	5.74	36.49	9.43	9.43	36.49
				23	56.17	56.99	56.99	19.27	46.33	49.61	54.94	55.35	60.27	61.09	61.09	60.27	60.68	60.27	61.09	42.23	41.82	42.23	39.77	39.77	39.77	39.77	17.63	30.75	34.03	34.03	12.71	34.03	34.44	33.21	34.44	35.26	35.26	35.26	37.31	38.95	38.95	38.95	38.95	38.95	38.54	38.95	38.95	39.77	39.77
				24	37.72	37.72	18.04	36.9	36.08	36.08	12.3	15.99	47.15	47.15	47.97	11.48	33.62	11.48	13.53	33.62	35.26	12.71	9.84	32.8	32.39	34.44	13.94	34.85	34.44	33.62	9.43	50.02	50.02	35.26	14.35	13.94	36.08	35.67	35.26
				25	34.44	11.07	36.49	36.08	15.17	39.36	16.81	33.62	35.26	11.48	34.85	11.48	34.85	36.08	32.8	34.85	37.31	39.36	37.72	37.72	39.36	9.02	35.67	12.71	36.08	36.08	12.71	34.44	11.07	34.85	34.85	12.71	34.85	13.53	36.49	13.53	12.3	52.07	28.29	34.03	10.66	37.31	37.31
				26	37.31	37.31	10.66	34.03	28.29	52.07	12.3	13.53	36.49	13.53	34.85	12.71	34.85	34.85	11.07	34.44	12.71	36.08	36.08	12.71	35.67	9.02	39.36	37.72	37.72	39.36	37.31	34.85	32.8	36.08	34.85	11.48	34.85	11.48	35.26	33.62	16.81	39.36	15.17	36.08	36.49	11.07	34.44
			6	27	15.58	16.4	15.58	40.59	17.63	16.4	16.4	35.67	38.54	38.54	16.4	16.4	15.58	16.81	20.5	20.5	41	41	42.23	20.5	20.5	23.37	24.6	20.5	39.77
				28	35.67	10.25	11.89	11.48	40.18	39.77	39.77	39.77	14.76	13.94	38.95	38.54	33.21	34.03	10.25	7.79	7.79	31.98	45.1	44.69	19.27	20.5	22.55	44.69	42.23	42.23	42.23	14.35	14.35	61.09	60.27	60.27	55.76	32.39	15.17	15.99	38.13
				29	38.13	15.99	15.17	32.39	55.76	60.27	60.27	61.09	14.35	14.35	42.23	42.23	42.23	44.69	22.55	20.5	19.27	44.69	45.1	31.98	7.79	7.79	10.25	34.03	33.21	38.54	38.95	13.94	14.76	39.77	39.77	39.77	40.18	11.48	11.89	10.25	35.67
			7	30	39.36	39.77	37.72	37.72	12.71	34.85	14.35	34.44	34.85	3.69	34.85	34.85	35.26	36.08	16.4	38.95	38.95	38.95	40.18	17.63	41	11.48	40.59	41.41	40.18	39.77	39.77	39.77	39.77
				31	39.77	39.77	39.77	39.77	40.18	41.41	40.59	11.48	41	17.63	40.18	38.95	38.95	38.95	16.4	36.08	35.26	34.85	34.85	3.69	34.85	34.44	14.35	34.85	12.71	37.72	37.72	39.77	39.36
				32	14.35	38.54	38.95	17.63	18.04	37.31	14.35	13.12	13.94	13.94	34.44	14.76	15.99	35.67	36.08	15.99	15.99	37.72	37.72	15.58	13.94	38.13	37.31	10.66	11.48	38.13	13.12	14.35	14.35	14.35	39.36	13.12	13.12	36.49	34.85	11.89	15.58	36.9	37.31
				33	37.31	36.9	15.58	11.89	34.85	36.49	13.12	13.12	39.36	14.35	14.35	14.35	13.12	38.13	11.48	10.66	37.31	38.13	13.94	15.58	37.72	37.72	15.99	15.99	36.08	35.67	15.99	14.76	34.44	13.94	13.94	13.12	14.35	37.31	18.04	17.63	38.95	38.54	14.35
				34	37.31	37.31	58.22	36.9	53.3	53.3	34.03	15.99	15.99	34.03	34.44	18.45	20.91	37.72	42.23	49.2	31.98	48.79	47.15	17.63	36.08	35.67	35.67	20.09	35.67	34.03	34.44	15.99	15.58	35.26	55.76	39.77	41.41	59.86	59.86	61.09	0.82	31.57	34.03
				35	38.95	11.48	11.07	11.07	10.25	37.72	28.7	28.7	38.13	25.42	25.42	35.67	35.67	38.95	13.53	12.71	13.12	10.25	10.25	10.25	10.25	34.85	13.94	12.71	34.03	9.84	11.89	11.07	12.71	35.26	12.71	12.71	34.44	14.76	15.17	15.17	15.17
			8	36	34.44	34.85	14.76	15.99	17.22	15.17	16.81	16.81	38.95	38.95	39.77	38.95	38.54	38.54	38.95	40.59	34.44	34.85	36.49	11.89	14.76	15.17	15.99	16.81	16.81	38.54	38.54	38.95	38.95	38.95	38.95	38.95	38.95
				37	38.95	38.95	38.95	38.95	38.95	38.95	38.54	38.54	16.81	16.81	15.99	15.17	14.76	11.89	36.49	34.85	34.44	40.59	38.95	38.54	38.54	38.95	39.77	38.95	38.95	16.81	16.81	15.17	17.22	15.99	14.76	34.85	34.44
				38	31.57	51.25	31.98	42.64	43.05	41.41	45.51	41	41.82	49.2	49.61	30.34	28.7	35.26	38.13	55.76	38.13	38.13	35.26	22.55	27.06	28.29	60.27	45.92	27.06	44.28	43.87	43.87	60.27	59.86	41.41	22.96	22.14	22.55	41.41	21.73	22.96
				39	12.3	36.49	12.3	13.53	37.72	15.17	15.58	35.67	11.89	12.3	35.67	11.48	9.84	33.62	31.98	23.37	30.34	52.48	11.89	13.94	33.21	12.3	10.66	32.39	13.12	15.58	36.08	16.81	17.22	36.9	16.4	15.99	38.95	14.76	14.35	12.3	36.08
				40	36.08	12.3	14.35	14.76	38.95	15.99	16.4	36.9	17.22	16.81	36.08	15.58	13.12	32.39	10.66	12.3	33.21	13.94	11.89	52.48	30.34	23.37	31.98	33.62	9.84	11.48	35.67	12.3	11.89	35.67	15.58	15.17	37.72	13.53	12.3	36.49	12.3
				41	59.86	54.12	52.89	39.36	32.39	40.18	30.34	32.39	38.95	49.61	35.67	35.67	34.44	32.8	28.29	28.29	43.05	22.96	22.55	18.45	41.82	26.65	26.24	41.41	25.42	22.55	22.55	39.77	41.82	17.22	16.4	8.2	10.66	39.77	16.81	16.81	37.72	38.95	18.45	18.45	18.04	17.63
			9	42	15.99	36.49	16.4	16.4	37.31	17.63	38.13	18.04	15.58	36.08	15.58	52.89	30.75	24.6	45.92	22.55	41	13.12	36.9	13.53	13.94	38.95	9.84	35.67	15.17	17.63	40.18	15.99	40.18	16.4	16.81	40.18	18.04	41.41	13.12	13.12	38.13	10.25	38.13
				43	18.45	15.17	34.44	34.03	34.44	15.58	15.99	16.4	16.4	12.71	34.44	36.49	51.25	45.1	22.96	18.45	18.04	15.99	35.26	35.26	35.26	17.63	15.17	14.76	20.5	17.22	41.41	41.41	43.05	42.64	20.5
				44	15.99	35.26	35.67	21.73	40.18	31.57	36.9	30.34	11.89	38.95	38.95	37.72	38.95	15.99	36.9	36.9	36.9	36.49	11.89	36.49	17.22	41.41	41.41	16.81	40.18	16.81	40.18	6.15	6.15	30.75	31.16	31.16	31.57	10.66	37.31	37.31	38.95	43.46	18.04
				45	42.23	42.23	15.17	17.63	42.64	42.23	17.63	42.23	41.82	41.82	41.41	12.3	37.31	38.95	12.3	34.44	36.49	13.94	36.49	36.49	34.03	34.03	11.89	38.54	38.54	15.58	37.72	37.72	14.35
				46	41.82	40.59	40.18	15.17	14.76	39.36	38.95	15.17	15.58	39.36	39.36	15.58	13.53	38.13	36.49	14.76	14.76	18.86	58.22	54.94	17.63	42.23	42.64	42.64	11.89	12.71	40.18	40.18	15.17	12.71	37.31	37.31	12.71	14.76	36.08	35.26	14.35	11.89	13.53	32.39	34.44
				47	13.53	13.53	13.12	13.12	22.55	21.73	23.78	23.78	24.19	25.01	25.42	25.01	22.55	8.2	8.2	1.23	0.41	13.12	12.71	12.71	11.89	28.29	30.34	16.4	17.63	19.68	20.09	20.91	23.78	22.14	19.27	19.27	15.58	15.99	19.68
			10	48	19.68	15.99	15.58	19.27	19.27	22.14	23.78	20.91	20.09	19.68	17.63	16.4	30.34	28.29	11.89	12.71	12.71	13.12	0.41	1.23	8.2	8.2	22.55	25.01	25.42	25.01	24.19	23.78	23.78	21.73	22.55	13.12	13.12	13.53	13.53
				49	36.08	38.13	38.13	17.63	38.95	15.58	36.08	33.21	29.93	36.08	12.71	9.84	10.66	9.02	35.67	8.61	11.89	6.15	5.33	36.9	30.75	31.16	38.13	38.13	38.13	39.77	40.18	40.18	40.18	40.18	40.18	40.18	41	39.77	39.36	39.77	6.97	1.64	30.75	30.75	6.97	31.16	0.82	31.16	3.28
				50	15.99	17.22	17.22	18.04	17.63	17.22	22.55	22.96	24.19	25.01	9.43	9.84	26.24	25.42	50.43	7.79	7.79	7.79	6.97	32.39	30.34	26.24	28.29	28.29	26.65	28.29	27.88	27.88	26.65	26.65	31.57	30.75	30.75	29.93	30.34
				51	30.34	29.93	30.75	30.75	31.57	26.65	26.65	27.88	27.88	28.29	26.65	28.29	28.29	26.24	30.34	32.39	6.97	7.79	7.79	7.79	50.43	25.42	26.24	9.84	9.43	25.01	24.19	22.96	22.55	17.22	17.63	18.04	17.22	17.22	15.99	15.99	16.4	11.89	17.63	27.47	26.65	8.61	9.84	10.25	9.02
				52	21.73	51.25	35.26	27.47	28.7	45.92	28.7	24.19	38.54	19.27	18.86	21.73	36.49	18.45	14.35	11.89	35.26	22.14	22.96	24.6	30.34	17.22	16.81	38.54	16.4	15.99	15.99	36.9	0.41	30.75	13.94	13.94	15.17	35.67	16.4	16.4	38.95	20.09	20.09	20.5	36.9	18.45	36.49	36.08	38.13
				53	45.1	45.51	47.56	47.56	57.81	59.86	8.2	35.67	36.49	37.31	38.13	38.54	38.95	37.31	37.72	37.31	37.72	37.72	37.31	38.13	38.13	38.13	38.13	41.82	41.41	41	41.41	39.77	39.77	22.55	39.36	39.77	41	60.68	61.09	61.09	61.09	58.22	35.67	38.54	38.54	38.95	38.54	38.54	38.13
			11	54	20.09	16.81	12.71	49.2	49.2	32.8	34.03	34.03	15.99	15.99	38.13	38.13	38.13	23.37	19.27	18.45	18.04	18.04	16.81	18.04	34.03	34.03	34.03	34.85	34.85	9.43	13.53
				55	10.66	33.62	9.43	51.25	26.65	32.39	23.78	35.26	10.66	31.57	31.16	31.16	30.75	32.39	31.57	6.15	31.57	6.56	32.39	4.51	34.44	35.26	35.67	22.96	37.31	37.31	38.13	42.23	42.64
				56	22.14	42.64	42.64	22.14	22.14	36.9	36.9	16.81	18.45	20.91	43.46	19.68	19.27	43.46	21.32	18.86	10.66	31.98	13.53	13.53	6.56	34.85	14.35	26.65	42.23	29.93	23.37
				57	23.37	29.93	42.23	26.65	14.35	34.85	6.56	13.53	13.53	31.98	10.66	18.86	21.32	43.46	19.27	19.68	43.46	20.91	18.45	16.81	36.9	36.9	22.14	22.14	42.64	42.64	22.14	23.37	24.6	18.86	18.04	33.62	15.17	15.58	36.49	15.17	14.35	15.17	34.03	4.1	4.1	3.69	35.26	19.27	19.68
				58	32.8	33.21	32.8	11.48	11.48	11.07	36.49	37.31	11.48	12.3	13.53	38.13	38.13	20.5	21.32	20.09	43.87	44.28	22.96	23.78	20.09	40.59	40.59	16.4	24.19	43.05	42.64	41.82	23.78	27.47	27.88	44.69	44.69	27.06	27.06	26.65	43.46	43.46	25.01	25.01	23.78	42.23	42.23	24.19	25.42
				59	36.49	42.64	18.86	43.05	20.09	45.51	21.32	47.97	22.14	48.79	51.66	27.47	57.81	35.26	59.45	39.77	61.09	61.09	18.04	34.44	18.45	33.62	33.21	17.22	33.21	36.49	48.38	34.03	48.38	22.14	39.77	40.18	21.32	40.59	24.6	38.54	23.37	38.54	38.13	22.96	38.13
			12	60	55.76	27.47	27.47	22.14	20.91	43.87	26.65	43.05	23.37	43.05	23.37	47.15	28.7	11.89	30.75	0.82	30.75	9.43	31.57	9.43	31.57	6.56	9.84	30.75	0.41	30.75	6.97	32.39	10.25	7.38	9.02	6.56	34.85	4.1	34.44	4.1	34.85	4.92	34.85	6.56	11.48	38.54	14.76	38.54	15.99
				61	9.43	38.54	16.4	16.4	37.72	37.72	20.91	21.32	35.67	20.5	22.14	24.6	48.38	47.56	44.69	47.15	45.51	16.4	15.58	31.16	14.76	10.66	10.25	40.59	7.79	7.38	30.75	30.75	0.41	0.41	38.54	14.76	14.35	11.48	12.71	12.3	13.53	13.53	34.44
		2	1	62	36.49	16.81	13.53	14.35	13.12	35.67	15.17	13.94	42.64	21.73	20.91	28.7	34.44	29.11	13.12	14.76	32.39	36.49	11.89	16.81	15.17	13.53	10.25	11.48	31.98	34.44	33.62
				63	14.76	22.14	20.5	19.68	17.63	15.58	14.35	12.71	14.76	16.81	14.76	14.35	17.22	12.3	11.48	11.89	35.67	38.95	38.54	38.95	36.9	36.08	11.48	17.22	17.63	14.35	10.25	13.53	11.48	9.02	13.94
				64	27.47	16.81	19.27	21.73	10.25	0.41	21.32	12.71	13.53	13.12	11.48	33.21	29.93	30.34	11.48	20.5	20.09	9.84	27.06	6.15	27.47	16.81	18.45	18.04	31.57	4.51	23.37	22.55	24.6	23.78	28.29	29.93	31.57	13.12	39.77	16.81	15.17	11.48	25.42	24.19	22.96
				65	21.73	23.78	21.73	11.07	7.79	11.48	11.48	13.94	16.4	11.48	16.4	18.04	15.99	13.53	15.58	12.3	12.3	11.07	14.35	6.97	13.94	9.43	7.79	15.17	7.38	12.3	5.74	10.25	11.07	13.53	16.4	13.94	17.63	22.55	15.17	19.27	14.35	17.63	11.89
			2	66	11.07	10.66	17.63	15.99	8.61	34.85	12.3	14.35	17.22	10.66	12.3	9.02	11.89	9.43	31.57	14.76	22.55	21.32	21.32	24.6	18.45	19.27	20.09	18.86	43.46	37.31	39.77	2.46	26.24	53.3	46.33
				67	15.99	17.63	15.17	23.37	25.42	13.53	13.12	19.68	41.41	25.01	17.63	22.96	16.81	11.48	14.35	32.39	12.71	26.65	30.34	27.47	13.94	15.17	19.27	13.12	7.79	11.89	5.33	7.79	13.12	10.66	25.42	10.66	32.39
				68				15.99	15.17	19.27	11.48	13.53	11.07	2.46	0.41	11.89	17.22	9.43	4.51	15.99	8.2	11.07	13.12	16.81	7.38	9.43	11.89	19.27	15.17	15.17	17.63	3.69	5.74	28.29	0.82	0.41	26.24	7.38	18.45	5.74	16.81	39.36	17.63	26.24	23.78	17.22	15.58
			3	69		45.1	39.77	22.96	18.86	14.35	36.9	11.48	33.21	40.18	36.49	38.13	29.52	0.82	32.8	27.47	19.68	37.31	12.71	16.81	41	37.72	29.52	32.8	43.46	4.92	38.95	35.67	50.43
				70	35.26	30.34	15.58	28.29	31.57	12.71	13.94	14.76	30.34	36.49	31.16	34.03	6.15	29.52	36.08	15.99	36.49	12.3	28.7	33.21	10.66	13.94	33.21	21.32	34.03	20.91	11.07	14.35	34.44	26.65	35.67	5.33	18.45	7.79	8.2
				71	19.68	16.4	13.53	13.94	0.82	15.58	13.94	20.5	17.63	16.4	17.22	20.91	21.73	15.58	23.37	17.22	17.63	15.58	18.86	17.22	36.08	50.84	18.45	30.34	29.52	27.06	19.68	33.21	15.58	15.99	16.4	18.86	18.45	21.73	19.27	18.86	15.99	15.99	16.81
			4	72			20.91	17.22	7.79	6.15	7.38	31.57	20.91	22.55	25.01	16.81	25.01	10.25	15.17	32.39	12.71	15.58	15.58	13.12	13.53	11.07	28.7	14.76	13.53	14.35	16.4	39.36	13.12	14.35	13.12	12.3	15.99	13.94	33.21
			5	73	17.22	13.94	15.99	13.12	15.17	10.25	10.25	11.48	8.2	9.02	11.48	9.84	10.66	13.12	14.35	7.38	11.07	12.3	11.48	10.66	15.58	10.25	18.45	15.17	14.76	13.12	9.84	15.17	13.53	14.76	7.79	20.91	21.32	17.22	9.02	3.28	20.91	19.68	20.09	16.4	20.09
				74	11.07	12.71	14.76	16.4	13.12	11.48	14.76	12.71	12.71	9.02	9.02	8.61	5.74	6.97	3.69	14.35	11.48	15.58	16.4	13.53	15.99	20.5	17.63	20.09	21.73	17.22	21.32	22.55	19.68	25.01	29.93	16.81	28.29
				75	15.17	11.89	12.3	12.3	13.12	18.04	13.12	12.3	12.3	18.86	12.3	14.35	11.89	13.94	19.68	8.61	18.86	15.99	13.12	13.12	11.07	13.12	18.04	19.68	25.42	19.27	19.27	17.63	21.32	13.12	13.53	13.12	11.48	13.94	12.71	20.91	34.85	14.35	15.99	38.95	13.12	13.94	11.89
				76	15.17	16.81	14.76	20.91	14.76	19.27	18.04	18.04	19.68	15.99	20.5	18.04	25.42	23.78	14.76	15.17	21.32	36.49	15.17	23.37	17.22	17.63	17.22	19.68	20.09	20.91	22.96	22.14	18.04	22.55	15.99	18.04	18.86
				77	38.54	34.85	37.31	16.4	20.91	16.81	39.36	26.65	26.65	12.3	12.3	15.17	21.73	20.91	18.04	21.32	20.91	13.94	27.47	18.04	16.4	13.12	11.48	19.68	17.63	18.86	21.73	17.22	16.4	25.01	20.91	14.76	16.4	15.99	22.96	22.14	19.27	21.73	13.12	15.58	17.63	17.22	17.63	10.25	13.12
			6	78	15.58	12.3	12.3	18.86	18.45	10.25	16.81	14.76	15.58	9.84	11.07	18.45	20.5	18.04	37.31	14.76	14.76	31.16	20.09	14.35	18.04	29.52	17.63	14.76	13.53	11.48	12.71	20.91	16.4	11.07	12.71	15.58	29.11	13.53	13.53	18.04	15.58	17.63	26.65	14.76	22.14	16.4	10.25
				79	37.31	22.14	38.13	23.78	25.42	19.68	16.81	38.54	37.72	39.77	43.46	20.91	14.76	24.6	11.89	14.35	13.53	13.53	6.97	13.94	18.45	17.22	12.3	19.27	17.22	15.17	11.48	21.73	10.66	12.71	18.86	17.22	20.5	19.68	15.99
				80						39.36	36.49	41.41	8.61	16.4	11.48	9.84	12.3	19.27	24.6	16.4	13.12	25.01	22.14	21.73	20.09	6.56	48.79	20.09	31.57	46.33	41
				81						20.5	23.78	32.39	5.74	56.17	40.18	13.94	9.02	22.14	29.11	11.07	35.26	47.15	27.06	20.09	36.08	38.95	19.68	36.08	21.32	19.68	28.29	18.86	16.4	14.76	15.17	17.63	19.27
			7	82	15.58	15.99	16.4	17.22	19.68	17.63	15.99	18.04	18.86	17.63	18.45	18.45	15.58	18.86	15.58	14.76	16.4	14.76	13.12	16.4	14.35	16.4	40.18	37.31	13.12	13.53	13.12	34.85	32.39	30.34	24.6	22.14	15.99
				83	14.76	14.76	15.17	15.99	15.58	13.94	14.76	12.71	14.35	11.89	12.71	11.48	12.71	10.66	13.12	12.3	14.35	12.3	12.71	13.94	14.35	15.58	15.17	13.12	16.4	15.17	14.35	16.81	13.53	17.22	13.94	10.66	14.76	14.35	15.17
			8	84	22.14	18.04	22.14	21.32	26.24	17.22	14.76	21.32	15.58	12.3	7.79	17.63	17.63	15.58	2.46	18.45	16.81	0.41	3.28	11.89	9.02	9.43	11.07	5.74	7.79	8.61	13.94	11.48	14.76	13.53	15.99	13.94	15.58	21.73	17.63	15.99	10.25	18.86	6.97	13.94	9.84	13.12	8.2	11.89	13.53
				85	19.68	19.27	12.71	27.47	26.24	27.06	25.01	38.13	38.13	29.93	1.64	22.96	20.91	31.98	14.35	0.82	15.58	16.4	11.48	15.99	22.55	18.86	20.5	4.1	8.2	20.09	6.56	9.84	25.01	13.53	16.4	12.71	18.45	13.53	11.89	10.25	10.25	4.51	9.84	14.35	15.99	14.35	13.94	13.53	11.48
				86	20.5	25.01	27.88	25.01	27.88	25.01	25.01	25.42	28.7	21.73	19.68	18.45	22.96	24.19	15.17	35.26	30.34	56.58	56.17	6.56	21.32	33.62	35.67	15.58	9.02	21.73	12.71	16.4	18.86	12.71	13.53	18.04	16.81	27.47	13.94	13.94	2.87	10.66	13.94	13.53	12.71
				87	15.58	6.56	15.58	12.71	9.43	10.66	5.33	14.35	18.04	9.84	7.38	10.66	31.57	11.48	28.7	18.04	12.3	11.48	15.58	11.89	3.28	18.45	15.99	20.91	8.61	7.79	17.22	8.61	5.74	7.38	8.2	1.23	1.23
			9	88	15.99	22.14	18.04	24.19	17.22	17.63	20.91	15.58	20.5	15.17	23.37	15.99	17.22	17.63	16.4	15.58	17.22	15.17	20.09	18.04	18.86	16.4	15.58	17.63	22.14	24.6	20.5	19.68	20.5	17.63	18.04	20.5	20.09	17.63	24.19	15.58	20.91
				89	26.65	18.86	26.24	20.91	19.68	19.68	18.86	16.81	13.12	11.89	11.48	13.53	10.25	14.35	14.35	13.53	14.76	11.89	11.07	10.66	10.66	10.66	12.3	19.68	36.08	30.75	32.8	9.43	16.4	14.35	27.88	24.19	28.7	29.52	6.97	15.17	29.93	37.31	12.71	24.19	27.88	27.88	11.89	13.53	29.93
				90	20.09	20.09	16.81	20.5	22.55	47.56	18.04	18.04	34.03	39.77	34.03	0.82	52.89	33.21	6.15	31.57	24.6	32.8	27.47	22.96	23.78	38.13	41.82	14.35	31.98	27.06	23.78	32.39	14.35	21.32	27.47
				91	42.23	18.04	6.97	3.28	1.23	11.89	15.58	15.58	22.14	27.06	27.47	20.91	19.68	17.63	12.71	19.27	19.68	22.96	20.09	15.58	17.63	16.4	18.04	14.35	10.25	29.52	16.81	13.53	12.3	13.94	1.64	8.61	2.87	1.64	4.1	12.71	11.48	11.07	13.94	18.04	14.35	14.76	23.37	18.86	20.91
			10	92	16.4	22.96	15.17	12.71	27.06	15.99	22.55	27.88	18.45	27.47	13.12	18.04	16.81	15.99	15.17	14.76	14.35	18.04	11.07	22.96	9.43	14.35	9.43	14.35	11.89	13.94	12.3	10.25	36.49	15.17	13.94	22.55	18.86	22.14	24.6	20.91	17.63	18.86	20.91	19.68	18.86	16.81	20.5	46.74	30.34
				93	16.4	17.22	17.63	13.12	13.12	18.04	16.4	18.04	13.53	13.53	11.48	9.84	9.43	11.48	14.35	10.66	25.83	8.61	25.42	27.06	28.29	18.86	15.99	29.11	28.7	38.13	14.76	23.78	11.48	14.35	25.01	17.63	19.68	17.22	17.22	26.65	29.52	25.01	29.93	33.62	37.72
				94	14.76	12.3	16.81	11.89	17.22	16.81	18.04	15.58	15.17	7.79	18.45	15.17	12.71	13.12	15.58	8.61	13.94	15.99	15.58	11.48	11.48	12.3	14.76	11.89	14.76	11.48	17.22	14.35	30.75	32.39	21.32	34.03	45.1	38.95	24.6	20.5	18.86
				95	16.4	13.94	10.66	13.53	20.5	10.25	13.53	20.5	14.76	15.17	15.17	34.85	9.84	34.44	25.01	17.22	27.88	34.85	32.8	33.21	33.21	24.19	22.96	10.25	31.16	29.93	34.03
				96	25.83	20.91	13.12	34.44	13.12	12.71	13.53	12.3	15.17	9.43	10.66	12.71	18.86	13.12	15.58	15.99	18.04	16.81	20.09	12.71	16.4	9.84	13.53	12.71	14.35	13.12	17.63	9.43	13.12
				97	20.91	19.27	16.81	22.96	25.01	20.09	20.5	19.27	14.35	18.45	15.99	14.35	6.56	15.99	13.53	12.71	13.53	18.45	14.35	14.35	0.82	18.86	19.27	37.31	13.53	14.35	23.37	32.8	34.03	9.84	38.95	11.07	13.12	13.12	13.53	13.12	27.88	13.94	19.68	14.76	21.73	31.57	22.14	22.55	18.45
	MICU1 si	1	1	1	12.71	40.59	19.27	17.63	17.63	38.54	38.54	18.04	16.4	36.49	36.49	13.53	38.54	61.09	61.09	34.44	34.03	58.22	58.63	34.03	34.03	56.17	30.34	31.16	34.85	34.85	36.9	37.31	12.3	15.17	34.44	12.3	12.3	12.3	34.85	34.85	13.12	13.12	35.26	36.49	35.67	15.17	36.49	36.08	14.76
				2	60.27	60.68	42.23	39.36	13.53	37.72	37.72	37.31	36.9	15.99	34.44	35.67	36.08	36.49	14.35	37.31	37.72	37.72	37.72	18.04	37.72	37.72	37.72	37.72	16.81	38.13	38.13	39.77	37.31	60.27	17.63	61.09	38.54	20.5	38.13	20.09	38.13	38.13	38.13	37.72	19.27	39.77	38.13		42.23
				3	30.75	30.75	30.75	36.9	34.85	35.26	35.67	36.08	36.08	36.08	39.36	37.72	37.31	32.8	32.8	32.8	32.39	25.01	26.65	31.16	31.16	31.16	31.57	31.16	35.67	33.62	33.21	33.21	33.21	33.62	33.62	8.61	10.25	8.61	13.12	9.84	7.79	9.43	11.07
				4	35.67	35.26	35.26	23.37	36.49	26.65	36.08	37.72	37.72	39.77	40.18	40.18	18.04	41	39.77	40.18	23.78	40.18	22.14	37.72	37.72	37.72	41.82	39.77	41.82
				5	14.35	14.35	25.83	10.66	50.43	10.25	11.89	11.48	31.16	37.31	11.48	11.89	14.35	14.35	37.31	13.12	14.35	13.12	13.12	34.03	10.25	10.66	11.07	14.35	34.85	17.22	17.63	17.22	20.09	44.69	19.27	21.32	15.99	15.99	38.54	18.45	18.04	18.04	20.5	38.95	16.81	15.99	17.22	18.86	36.08
				6	36.08	36.08	32.8	33.21	12.3	38.95	38.95	23.78	50.43	37.72	11.48	37.31	48.79	48.38	48.38	26.24	49.2	50.84	27.47	46.74	46.33	56.58	43.87	20.5	44.28	60.68	36.49	51.25	50.84	28.29	51.25	50.84	50.84	35.26	28.7	49.61	49.61
			2	7	56.17	35.67	57.81	60.27	13.12	36.49	13.12	36.49	36.08	36.08	36.49	12.3	37.31	36.9	37.31	36.9	11.89	34.85	34.44	9.02	33.21	8.61	35.26	11.48	35.26	35.67	8.61	31.98	8.61	34.44	34.44	34.03	34.44	10.25	34.85	34.85	34.44	33.21	9.84	33.21	34.03		34.03
				8	41.82	22.14	39.36	59.45	59.45	13.12	13.53	11.48	37.31	37.72	10.66	11.89	37.31	37.31	40.18	11.07	14.76	38.54	37.72	13.12	11.89	12.71	36.49	36.49	12.71	12.71	37.31
				9	54.12	39.77	40.59	16.81	35.67	36.08	35.67	35.67	9.02	32.39	31.57	31.98	54.12	10.25	54.12	9.84	33.62	10.25	10.66	34.03	34.03	32.8	36.9	36.9	13.53	38.13	37.72	36.49	36.08	11.89	36.9	37.31	37.31	37.31	11.48	35.67	11.89	35.67	10.66	10.66	33.62
				10	9.02	9.02	10.25	35.26	36.08	11.89	10.25	9.43	10.66	11.07	10.66	9.84	9.84	9.84	10.25	9.84	9.43	34.03	34.85	23.78	21.73	8.61	8.2	10.25	8.61	36.49	36.08	6.15	6.56	8.61	8.61	9.02	7.38	9.43	10.66	11.89	13.53	13.12	13.12	13.12	36.08	15.58	14.35
				11	16.4	15.99	16.4	16.81	13.94	13.94	11.89	15.17	14.76	18.04	17.63	17.22	20.5	20.5	16.4	16.81	13.12	17.22	17.22	17.63	17.22	13.53	13.94	13.94	12.71	10.25	11.48	11.48	10.25
				12	38.95	41.82	20.91	20.09	18.45	18.45	18.45	18.86	13.53	16.4	35.26	35.26	12.71	10.25	10.66	10.66	10.66	11.07	13.12	13.12	15.17	15.17	15.17	15.17	14.35	13.12	12.71	12.71	12.71	26.65	34.85	34.85	13.53	13.12	13.12	13.12	13.12	12.3	12.71
			3	13	12.71	12.3	34.85	12.3	15.99	36.9	14.76	15.99	38.54	16.4	15.17	38.54	12.3	12.3	35.26	7.79	7.79	34.85	9.84	9.43	36.49	12.3	10.25	34.44	11.07	11.48	33.62	10.25	13.53
				14	16.81	38.13	38.13	13.12	37.72	37.31	11.07	38.13	38.13	37.72	13.94	38.54	40.18	16.4	24.6	35.26	35.67	15.58	35.67	35.67	12.3	34.85	37.31	37.72	15.17	39.77	39.77
				15	33.21	15.58	43.05	16.81	47.56	36.08	9.84	38.13	11.07	38.13	38.54	13.53	36.49	11.07	36.08	39.77	14.76	37.72	36.9	13.94	36.49	12.71	35.26	38.13	17.63	35.67	16.81	38.54	38.54	15.58	38.54	16.4	39.77	39.77	16.4
				16	41	19.27	41	12.71	37.72	61.09	38.54	36.49	36.08	12.3	12.3	37.72	37.72	16.4	11.89	13.53	13.53	13.94	15.58	36.9	38.95	24.19	38.95	20.09	18.45	38.54	18.04	38.13	38.95	30.34	31.98	36.49	36.49	12.71	11.07	11.07	13.12	15.58	15.58
				17	60.68	44.69	43.87	32.8	17.63	17.63	32.8	19.68	20.5	32.8	7.79	8.61	38.54	13.94	13.53	15.17	37.31	10.25	10.66	38.54	11.48	13.12	38.13	12.3	12.71	38.54	16.4	11.89	35.67	12.71	15.58
			4	18	10.66	34.85	9.84	36.9	36.9	13.12	34.85	12.3	34.85	10.66	36.9	13.12	13.12	36.9	11.89	37.31	13.12	36.9	20.5	34.44	23.37	35.26	11.07	36.9	37.72	14.35	36.49	13.94	36.49	14.76	38.95	14.76	15.99	40.18	15.58	41.41	15.58	41	14.76
				19	14.76	38.13	39.36	39.77	15.58	15.17	39.36	39.77	38.13	13.53	38.54	38.54	35.67	35.26	34.85	36.49	36.9	37.72	12.3	38.13	38.13	35.67	16.4	17.63	35.67	35.67	36.49	15.17	36.49	33.21	34.44	34.85	11.89	12.71	37.72
				20	36.49	36.49	37.31	38.13	38.54	34.85	38.54	39.36	18.04	37.31	37.72	16.4	37.31	37.31	35.26	35.26	36.08	39.36	41	41.41	38.54	38.54	17.22	38.95	38.95	15.99	38.95	38.54	15.58	38.54	38.13	37.72	36.08
				21	19.68	38.54	38.54	38.13	38.54	16.4	33.21	32.39	57.4	57.4	57.4	34.03	34.44	20.09	20.09	39.77	41.82	41.82	39.77	16.81	16.81	16.81	36.08	36.08	60.27	26.65	29.11
				22	35.67	27.88	20.5	26.24	24.19	25.42	25.83	25.83	24.6	35.26	19.68	15.99	22.96	35.67	35.67	19.27	19.68	20.09	20.09
				23	60.27	36.9	36.49	37.31	11.48	36.9	53.71	53.3	60.68	40.18	61.09	60.68	56.99	36.08	37.72	60.27	60.27	54.12	53.71	13.12	37.31	37.31	39.36	34.44	15.17	31.16	31.16	61.09	44.69
			5	24	56.17	57.4	61.5	45.51	45.92	34.85	34.85	34.44	34.44	35.26	35.26	35.67	35.67	36.08	11.07	37.72	37.72	37.31	37.31	37.31	37.31	38.95	38.54	38.95	35.26	36.08	36.08	36.08	36.08
				25	41.41	40.18	40.18	38.95	38.54	38.54	38.13	37.31	37.31	36.9	36.9	36.9	53.3	53.3	29.11	51.25	51.66	51.66	30.34	46.74	29.93	41.82	41.82	42.23	43.05	43.05	43.05	42.23	40.59	39.77	38.13	36.9	36.49	36.49	34.85	12.3	34.44	34.03	34.44	9.02	33.62
				26	34.44	27.06	33.62	34.85	31.98	34.44	35.67	33.62	34.85	36.08	36.08	9.43	35.26	35.26	10.25	36.08	34.03	9.02	9.43	34.44	39.36	34.85	39.77	38.13	32.8	37.72	36.08	10.66	9.84	36.08	35.26	27.88	54.53	51.66	24.6	35.67	36.08	11.07	11.07
				27	51.25	54.53	59.04	59.04	36.9	27.06	30.75	54.12	54.53	34.03	36.08	34.85	59.86	35.26	12.3	13.12	36.08	38.95	18.86	18.86	18.45	39.36	39.36	17.63	16.81	37.72	37.31	18.04	18.45	38.13	38.13	16.4	16.4	17.63	38.13	36.9	15.99	14.76	34.85	34.44	35.26		9.84	34.85	34.44
				28	14.35	15.99	19.27	20.09	11.07	13.94	14.76	14.35	14.35	14.35	15.17	15.17	15.17	17.22	20.09	20.09	18.04	20.09	17.22	18.04	18.04	15.58	15.99	14.35	16.4	16.4	14.76	6.97	17.63	17.22	15.58	16.4	18.86
			6	29	39.36	16.81	38.95	38.54	38.54	14.76	34.85	35.26	11.48	35.26	37.31	34.85	13.12	37.72	37.72	16.4	38.54	15.58	38.54	36.49	39.77	18.04	40.18	40.18	13.53	41.82	42.64	38.13	33.62	39.36	39.36
				30	15.17	15.17	41	39.77	39.77	38.54	13.53	13.53	13.12	12.71	13.12	11.89	37.72	37.31	38.95	38.95	14.76	15.17	25.83	13.94	13.94	10.66	38.95	38.95	38.95	38.54	9.43	13.12	12.71	11.07	11.89	11.48	37.72	38.13	38.13	35.67	14.76	14.76	13.53
				31	38.95	37.72	38.13	37.72	38.95	39.36	35.67	39.36	39.36	41.41	28.29	37.72	38.54	16.81	15.58	16.81	38.13	39.36	39.77	40.59	53.3	53.3	52.89
				32	18.86	52.89	31.16	17.63	39.77	37.72	12.3	34.85	10.66	9.84	9.84	32.8	6.15	6.56	32.8	6.56	10.25	34.03	11.48	11.48	9.84	34.85	10.66	9.84	35.26	13.12	38.95	11.89	11.89	37.31	12.3	12.3	35.26	14.35	8.2	8.2	37.31	8.61	12.3	36.49	12.3	13.12	36.49	13.12	13.53
				33	35.26	34.03	13.94	12.3	36.9	37.31	37.31	37.31	14.76	15.99	39.77	41.41	41.82	42.23	35.26	35.26	35.67	15.17	13.12	37.31	38.13	38.13	38.13	13.94	14.35	39.36	39.77	40.18	41.41
				34	40.18	41.41	40.18	16.81	39.77	40.18	41	31.16	31.16	31.16	37.31	37.31	6.97	35.26	36.08	35.67	12.3	36.08	34.03	35.26	35.26	35.67	35.67	35.67	36.08
			7	35	35.26	31.98	31.98	33.62	32.8	32.8	36.49	35.67	11.48	10.66	10.66	9.02	8.61	35.26	34.85	10.66	10.66	13.94	12.71	12.3	13.12	41.82	34.44	11.07	11.48	11.89	12.71	11.07	35.67	35.26	11.48	12.3	12.3	12.3	10.25	33.62	33.62	13.53	15.17	15.99	14.35	13.94	14.35
				36	40.18	15.99	39.77	13.53	39.36	13.12	38.95	11.89	11.89	10.66	10.66	34.85	11.48	34.85	31.57	5.74	36.49	15.99	36.49	11.48	36.08	11.48	11.48	8.61	10.66	35.67	9.84
				37	37.72	37.72	37.72	12.71	38.13	40.59	40.59	40.59	37.31	49.2	22.14	49.2	33.21	43.87	43.87	37.72	13.53	37.31	38.13	38.13	37.72	38.13	37.72	14.76	35.26
				38	12.71	36.49	59.86	61.09	36.49	11.07	11.48	11.89	37.31	38.13	38.54	15.58	14.76	14.76	37.31	6.97	6.97	34.85	35.26	35.26	34.85	6.97	7.38	10.25	35.67	34.85	34.44	11.89	11.89	12.3	34.85
				39	15.58	12.3	13.12	14.35	14.76	14.35	14.35	13.94	14.76	8.2	10.66	13.53	12.71	18.86	20.5	20.09	22.55	23.37	23.78	12.3	12.3	12.71	12.3	12.71	12.71
				40	39.36	36.08	15.17	37.31	37.31	37.31	37.72	37.72	38.54	34.85	34.85	13.12	35.26	35.67	36.08	50.02	27.06	51.25	51.25	31.16	30.75	30.75	40.59	41	40.59	41	41	41	40.59	39.77	10.66	38.13	38.13	36.49	36.08	13.12	57.4
			8	41	24.6	22.14	44.69	13.94	14.76	36.49	14.35	36.49	14.76	12.3	36.9	36.49	11.89	36.49	12.3	12.71	12.71	12.71	36.08	36.08	15.17	16.4	15.17	39.77	13.94	16.81	39.77	17.22	39.36	18.04	17.63	37.72	36.49	17.63	36.49	16.4	15.99	15.99	14.35	34.44	34.44
				42	43.87	26.24	43.87	25.01	40.59	15.17	41.82	12.3	39.36	32.8	36.08	32.39	55.76	17.22	31.16	13.94	56.99	40.59	57.4	30.34	33.21	2.46	31.16	32.39	39.36	11.07	39.36	11.48	38.95	12.71	37.31	12.3	34.44	10.66	34.03	10.66	33.62	8.2	31.57	6.15	31.57		34.85	11.07	34.03
				43	34.44	40.18	40.18	38.13	38.54	38.54	38.95	38.95	37.72	37.72	38.13	9.84	12.3	13.53	33.21	32.8	31.16	34.44	34.85	35.26	36.08	36.49	36.08	36.08	35.26	35.67	35.67	35.67	35.67	6.97	6.97	3.69	7.38	6.56	12.71
				44	11.89	12.3	12.71	12.71	21.32	42.23	35.26	35.67	39.36	40.59	41	41	42.64	41.41	41	41.41	41	15.17	12.3	12.3	17.22	17.63	18.45	39.77	39.77	40.18	40.18	40.18	40.18	40.18	35.67	35.67	35.67	35.67	37.31
				45	39.36	40.18	40.18	25.83	26.24	40.59	39.36	39.36	39.77	18.86	18.45	39.36	37.31	37.31	37.31	14.35	14.35	48.38	48.79	44.69	24.19	23.37	43.05	42.23	42.64	42.23	20.91	21.32	38.13	36.9	36.49	36.49	14.35
				46	25.83	17.22	17.22	35.26	13.53	13.12	12.71	12.71	36.49	13.12	12.71	13.12	37.31	11.89	11.89	12.3	14.76	37.72	14.76	12.71	10.66	35.26	24.19	23.78	17.63	37.31	16.81	15.99	15.58	13.94	35.26	12.71	13.53	12.3	36.08	13.53	14.35	14.35	14.35	37.72	14.35	11.89	12.71
			9	47	41	19.68	41	18.45	45.1	23.78	38.95	12.71	32.8	12.3	35.26	15.99	37.31	14.76	36.49	14.76	36.08	16.4	35.26	18.45	42.23	19.68	40.18	38.95	44.69	18.86	43.87	14.76	43.46	22.55	44.28	20.5	42.64	20.09	40.18	15.58	40.18	14.35	37.72	17.22	41	18.04	40.18	17.63	38.54
				48	38.95	36.9	33.62	34.03	34.03	15.17	15.99	15.99	34.85	35.26	36.9	38.95	38.54	38.54	53.3	46.74	46.74	15.58	38.95	39.36	42.64	43.05	43.05	33.21	27.88	35.26	52.07	54.12	51.66	50.43	50.43	50.43	50.84	49.61	45.92
				49	17.22	17.22	39.77	39.77	39.77	39.36	39.36	39.36	15.99	16.81	34.85	34.85	49.2	49.2	61.5	61.09	17.22	13.12	12.71	40.18	39.36	38.95	39.36	38.95	38.54	15.99	15.58	20.91	19.27	38.54	37.72	39.77	39.77
				50	18.04	18.04	18.04	39.77	17.63	17.63	39.77	17.63	15.58	15.58	38.54	14.35	13.94	13.12	36.49	11.48	11.89	11.48	39.36	12.3	39.36	18.04	18.86	19.68	40.59	15.17	17.22	42.64	13.53	11.07	13.94	38.54	15.58	18.86	18.45	42.64	21.32	19.68	19.68	41.41	18.45
				51	38.54	18.45	18.86	18.45	18.86	37.72	38.13	38.13	17.22	18.04	18.45	18.45	38.54	38.54	38.95	12.3	14.76	37.31	37.72	12.71	12.71	12.3	11.07	33.62	33.62	34.85	12.3	11.89	11.48	11.48	35.67	36.08	35.67	10.25	10.25
				52	17.63	18.45	19.27	19.27	19.27	43.87	43.87	20.91	19.68	22.96	22.14	23.37	45.1	23.78	23.78	18.45	39.36	39.36	39.36	42.23	16.81	17.22	23.37	15.58	14.35	41.82	41.82	19.68	18.45	16.81	16.4	18.04	40.18	15.58	16.81	16.4	13.94	13.94	13.94
			10	53	39.77	20.5	21.73	41.41	21.73	38.95	19.27	41.41	60.68	42.23	61.09	43.05	37.72	56.99	37.72	56.17	34.03	26.24	45.1	18.04	36.9	17.22	6.15	37.72	35.67	57.4	33.21	32.39	19.27	39.77	21.73	17.22	42.23	20.09	42.23	18.86	16.4	40.18	17.63	40.59	14.76	14.35	38.13	17.22	39.77
				54	0.41	2.46	13.12	12.71	11.07	12.71	13.12	13.53	13.12	15.99	38.95	38.95	27.47	27.06	25.42	3.28	4.1	8.2	8.2	8.61	8.2	7.38	7.79	11.89	10.25	11.07	7.79	13.12	12.71	14.35	14.35
				55	36.9	36.49	36.49	11.07	40.18	40.18	15.58	16.4	39.77	39.36	14.76	14.76	41.82	41.82	14.76	40.18	40.18	34.44	34.44	35.67	12.3	35.67	36.08	13.12	13.53	36.08	36.9	14.35	13.94	39.36	39.36	15.17	40.18
				56	51.25	31.16	30.75	17.63	17.22	17.63	39.77	39.77	14.76	12.3	10.25	33.62	34.03	31.16	33.62	12.71	13.53	13.53	11.07	13.53	13.53	34.03	33.21	11.07	11.07	10.66	8.61	10.25	40.18	37.72	13.12	13.12	17.22	17.22	18.04	37.31	37.31	15.58	12.71	12.71	11.48	11.48	10.66
				57	9.84	9.84	32.8	34.03	11.89	14.76	15.58	19.68	41	54.94	53.3	52.89	52.48	45.92	24.19	27.88	27.47	26.65	32.39	56.17	35.26	36.49	35.26	13.53	37.31	37.31	36.9	36.9	36.9	36.9	18.04
				58	30.75	42.64	27.47	27.47	31.57	31.98	36.9	24.19	24.6	25.42	34.85	38.13	36.49	37.31	36.9	0.41	0.41	0.41	34.03	34.44	32.39	33.21	37.72	37.31	41.82	15.58	15.17	14.76	13.12	40.59	11.89	10.66	8.61	1.23	1.23
			11	59	34.03	34.44	1.23	1.23	29.52	31.57	27.47	27.47	25.42	28.7	23.37	26.24	36.49	36.49	34.03	34.44	34.03	18.04	18.45	15.99	15.99	15.58	14.76	14.76	11.07	11.07	13.12	38.13	37.72	0	0
				60	13.94	13.53	11.48	11.48	11.48	11.89	11.89	14.76	15.58	15.99	13.53	36.08	35.67	37.31	37.31	35.26	35.67	35.67	43.87	13.53	15.58	36.9	36.08	36.49	11.48	11.07	10.66	11.89	12.3	38.13	12.3	35.67	36.08	36.49	34.44	34.03	48.79	50.43	34.85
				61	36.9	37.31	38.13	37.31	15.99	12.71	12.3	9.02	6.97	7.38	9.02	10.66	12.3	13.94	16.4	20.5	44.28	41	40.59	38.95	18.04	17.22	15.17	15.17	16.81	17.22	18.04	19.27	18.86	20.09	19.68
				62	0	31.57	1.23	1.23	2.05	12.71	36.49	13.94	36.9	18.45	22.14	21.73	21.73	42.64	21.32	31.16	8.2	31.98	9.84	11.07	10.25	7.79	34.85	8.2	37.31	10.25	13.12	13.12	13.53	39.77	14.76
				63	11.89	12.3	38.54	38.95	14.76	14.76	41.82	38.54	38.54	9.02	11.07	37.31	36.9	34.85	9.02	9.02	34.03	33.62	7.79	7.79	36.08	36.49	36.9	34.03	33.62	36.08	36.08	25.83	20.5	41	37.31	11.07	11.48	38.95	38.95	11.48	11.89	38.13	38.13	38.13	13.12	9.84	33.21	35.26	35.26
				64	33.62	35.67	17.63	16.81	37.31	17.22	17.22	17.63	37.31	13.94	13.53	15.99	14.35	35.67	13.53	12.71	12.3	35.26	14.76	14.35	17.63	17.22	38.54	15.99	14.76	14.35	36.08	14.35	14.35	13.53	14.35	35.67	15.17	15.17	14.35
		2	1	65	18.86	21.73	11.48	14.35	10.66	12.3	11.48	15.99	14.76	15.17	15.17	13.12	11.48	9.84	16.81	15.58	15.17	17.63	20.91	17.63	23.78	14.35	18.86	21.73	37.31	17.22	41.41	43.87	54.12	42.23	23.78	24.19	24.19	22.55	42.64	20.91	23.78	24.6	23.78	11.07	32.8	18.04	20.91	25.01	17.22
				66	15.99	13.94	16.4	21.73	18.45	16.4	40.59	25.83	13.94	42.64	8.2	32.8	29.93	18.86	17.63	42.64	19.68	21.32	24.6	27.47	36.49	25.01	13.12	17.22	15.58	20.09	16.4	15.99	17.22	25.42	31.16	12.3	25.42	27.88	10.66	18.86	10.66	11.07	20.5	11.07	29.11
				67	27.06	47.97	40.18	5.33	30.34	22.14	7.38	34.85	12.3	27.06	22.55	16.4	13.53	13.53	18.45	13.12	13.53	18.45	12.71	2.87	24.19	25.83	26.24	10.25	14.76	12.3	42.64	20.91	20.5	37.72	28.7	36.9	35.26	31.98	26.24	36.08	30.34	37.72	37.31	26.65	9.84		28.29	8.2	37.31
				68	27.88	22.55	24.19	33.21	25.42	26.24	44.69	18.45	18.86	28.29	18.45	14.35	20.5	42.23	27.06	21.73	19.68	22.55	22.96	31.98	35.67	35.26	34.44	33.62	22.96	32.8	24.19	33.62	36.9	28.7	29.11	24.19	14.76	23.78	17.22	23.37	24.19
			2	69	33.62	24.6	31.16	27.88	22.96	22.55	20.91	17.22	21.32	17.22	35.26	35.26	21.32	21.73	25.42	40.18	17.22	37.72	20.09	19.68	19.68	20.5	16.4	16.4	15.99	44.28	30.75	29.52	34.44	34.03	34.44	31.57	36.9	38.95	30.34	36.49	33.21	23.37	32.8	22.14	22.14	26.24	30.75	22.96	24.19
				70	25.42	31.98	36.49	28.29	22.96	22.14	24.6	20.5	27.47	21.73	26.65	29.11	45.51	45.1	27.06	25.01	26.65	33.62	45.1	44.69	27.06	26.65	21.32	24.6	23.37	47.56	37.31	22.96	26.24	23.78	22.14	38.95	31.57	19.27	15.58	18.04	20.09	22.14	18.86	35.67	17.63	28.7	10.66	22.14	23.37
				71	13.53	22.14	17.22	22.14	25.01	16.4	33.62	27.88	23.37	18.04	25.83	23.37	28.29	28.29	33.62	32.39	21.32	18.04	24.6	8.61	11.48	25.42	11.48	15.99	15.17	18.04	15.58	19.27	38.95	36.08	38.95	31.98	27.88	22.96	22.96	28.29	25.83
				72	21.32	38.95	21.32	20.91	16.81	18.04	28.7	16.81	15.17	18.45	16.4	14.76	14.76	16.81	14.35	34.03	22.96	25.83	24.19	19.68	17.63	26.24	32.8	26.65	27.47	13.53	7.79	11.48	27.88
				73	18.86	22.14	22.14	22.14	25.01	24.6	34.85	22.55	11.07	20.5	18.04	19.68	18.45	19.27	25.01	19.68	18.86	18.45	20.91	22.14	20.5	18.45	14.35	5.33	22.14	15.99	19.68	25.42	22.55	24.19	15.58	26.65	23.78	41.41	30.75	28.7	18.04	27.47	17.22
				74	34.85	30.75	32.8	34.85	31.98	46.33	29.93	26.24	49.2	39.36	32.8	35.67	34.44	36.49	29.11	29.11	35.26	28.7	24.6	33.21	24.19	22.96	20.91	22.55	28.7	26.24	26.24	28.29	18.86	20.91	32.8	38.95	51.25	26.65	17.63	25.01	25.83	18.45	15.99	33.21	26.65	25.01	36.08
			3	75	18.86	15.99	13.53	4.51	13.53	12.3	14.76	10.66	11.89	11.89	9.43	11.48	10.66	12.71	13.94	15.17	17.22	13.12	18.86	17.22	15.17	18.04	14.76	24.19	16.4	16.4	22.55	14.35	0.82	19.68	15.99	14.76	16.81	14.35	14.35	15.17	13.94	16.4	16.81	13.94	16.4		9.84	12.3	14.35
				76	23.37	34.03	32.39	28.7	16.4	22.14	20.91	25.01	24.19	20.5	27.06	19.68	14.35	22.96	22.55	18.86	15.99	41.41	16.4	18.45	23.78	22.14	27.88	22.14	32.39	26.65	16.4	16.4	16.4	16.81	19.27	19.68	13.12	17.63	20.91	18.04	15.58	24.19	15.99
				77	17.63	17.22	15.58	11.89	34.44	18.45	16.4	18.04	18.45	16.81	17.22	15.58	17.63	10.25	14.35	15.17	15.17	13.94	15.99	13.53	21.32	24.19	27.06	20.5	3.28	14.35	2.05	0.82	5.74	14.35	14.35	14.35	21.73	21.32	19.68	23.37	23.37	21.73	20.91	16.81	21.32	20.91	21.32	15.58	18.86
				78	19.27	22.55	21.73	22.55	19.27	35.67	43.05	15.99	17.22	22.55	23.37	29.52	32.8	36.9	39.36	43.87	22.14	25.83	28.7	23.37	15.58	18.04	17.63	15.17	24.19	21.32	18.45	21.32	19.27	18.04	15.99	36.08	30.75	1.64	7.79	2.05	31.98	15.99	30.75	34.03	20.09	20.09	28.7	27.47
			4	79	25.83	24.6	22.55	23.37	21.32	22.14	22.14	23.37	20.5	38.95	39.36	18.86	34.85	28.29	24.6	34.44	34.03	34.85	38.95	34.44	15.17	30.75	28.7	28.29	18.86	19.68	19.27	20.5	20.09	15.58	17.22	18.86	17.22	17.22	14.76	13.12	14.76	13.94	11.89	10.25	12.3	11.07	18.86	15.17	31.57
				80	18.04	34.03	23.37	22.14	37.72	18.04	14.76	24.19	35.26	32.39	21.32	17.22	17.22	35.67	29.93	25.83	24.6	17.22	29.11	15.99	13.53	10.25	20.09	12.3	8.2	31.16	30.75	31.16	27.47	44.69	23.37	25.01	21.73	28.29	18.45	17.63	20.91	20.09	16.4	13.53	16.81	13.12	19.68	12.71	11.07
				81	22.14	23.37	22.55	18.45	20.5	27.06	29.11	22.96	27.88	30.75	27.88	24.19	33.62	9.02	9.84	8.2	13.53	51.66	21.32	17.22	23.37	24.6	24.19	26.24	28.7	33.62	31.16	34.85	33.21	33.21	34.44	50.02	24.19	20.91	39.77	39.77	37.72
				82	39.77	35.26	34.44	25.01	11.89	17.22	22.55	16.81	16.4	15.99	12.3	20.91	17.22	23.78	18.86	18.04	10.66	15.58	37.31	18.86	15.99	22.55	25.42	25.42	29.52	51.66	35.26	30.34	41.41	36.08	35.26	36.49	40.59	38.95	43.05	42.64	45.92	25.01	22.55	16.4	29.52	21.32	24.19	27.47	16.81
			5	83	19.68	18.86	15.99	8.61	20.5	20.91	11.89	17.22	15.17	25.83	17.22	29.93	13.12	14.35	12.3	6.56	14.76	12.3	11.48	11.89	11.48	17.63	15.58	16.81	17.22	13.53	28.29	20.5	36.08	15.58	33.21	31.57	25.83	39.36	34.85	25.42	41.82	39.36	51.25	43.05	0.41	13.12	4.51	13.53	18.04
				84	14.76	10.25	11.89	15.17	11.89	14.35	13.53	13.53	18.45	12.3	21.73	13.12	11.89	12.71	12.71	7.79	9.43	12.3	9.84	9.02	9.84	13.53	9.43	9.43	11.07	11.07	9.43	15.99	34.85	15.58	18.04	20.5	18.86	12.3	13.12	13.12	10.25	9.02	8.61	7.79	8.2		9.84	11.07	27.88
				85	16.81	18.04	17.22	16.81	19.27	16.81	22.96	20.5	32.8	18.04	13.53	18.86	30.34	33.62	30.75	32.39	17.63	11.48	19.68	11.07	13.94	12.3	14.35	12.71	16.81	34.44	28.7	31.98	22.14	25.01	21.32	16.81	17.22
				86	43.87	26.65	19.68	18.45	25.01	24.6	36.9	18.04	18.45	19.27	25.01	33.21	25.01	26.65	34.44	31.98	30.34	32.39	25.42	29.11	12.3	19.27	21.32	27.06	20.5	31.16	29.11	29.93	17.63	20.91	38.95	17.63	2.87	28.29	15.58	20.09	25.01	24.19	26.24
				87	18.86	14.76	16.4	14.76	20.09	16.81	11.89	14.76	14.35	19.27	17.22	15.58	18.86	20.91	9.02	16.4	18.45	12.3	12.3	19.27	21.32	27.06	20.5	31.16	29.11	29.93	17.63	20.91	38.95	17.63	2.87	28.29	15.58	20.09	25.01	24.19	13.12	29.11	18.04	18.04	19.27	27.06	17.22	29.93	30.34
			6	88	18.45	20.5	13.94	15.58	15.17	10.25	13.53	13.94	18.04	15.99	15.99	14.76	27.88	16.81	14.35	19.68	14.35	18.45	19.27	4.1	24.6	15.99	18.86	22.55	7.38	20.09	38.54	34.44	12.71	34.85	15.99	29.11	20.5	31.57	18.86
				89	15.58	12.3	13.53	14.35	13.94	13.94	11.07	12.3	14.76	16.81	17.63	14.35	13.53	20.5	19.68	12.3	23.78	18.04	0.41	0.41	29.11	32.8	26.24	31.98	42.64	19.27	9.43	27.47	17.22	23.37	13.94	29.52	15.99	25.01	17.63	14.76	12.71	16.4	18.04	18.04	19.27	17.63	20.09	18.04	19.68
			7	90	29.11	22.96	23.78	20.09	25.42	22.55	25.01	23.78	24.6	30.34	22.14	21.32	21.32	17.22	20.5	25.42	23.78	20.5	25.01	29.93	29.93	25.42	29.52
				91	24.19	18.04	14.35	19.27	12.3	12.71	16.81	14.76	19.68	18.04	25.01	24.19	34.03	45.1	31.57	3.28	7.38	16.4	29.11	29.11	35.26	18.04	26.24	19.27	20.91	19.27	20.5	16.81	16.4	22.14	24.6	23.37	25.42	31.57	26.65	28.29	28.7
			8	92	17.63	12.71	8.2	15.58	10.66	15.17	14.35	13.94	16.4	17.63	15.17	18.45	18.04	16.81	15.99	16.4	13.12	13.53	18.86	13.53	15.17	28.7	29.93	33.62	55.35	32.39	23.37	28.7	18.45	16.81	14.76	14.76	13.12	18.45	18.45	20.09	17.63	19.68	14.35	14.35	13.94
				93	22.55	18.45	20.09	20.5	18.45	16.81	16.4	19.27	18.86	18.04	15.99	24.6	24.6	21.32	22.96	21.32	22.55	23.78	38.13	24.6	9.02	13.94	18.04	15.17	18.04	12.71	28.29	31.57	38.95	14.35	19.68	20.09	21.32	21.73	22.96	25.83	22.96	27.06	10.66
				94	18.45	13.12	11.07	9.43	13.94	13.53	10.66	13.12	12.3	13.12	13.53	12.3	14.35	13.53	22.55	18.45	17.63	15.99	19.27	18.04	17.63	16.4	19.27	18.86	16.4	17.63	15.58	19.27	20.91	16.81	13.12	17.63	17.63	19.68	18.45	18.04	22.55
			9	95	14.76	14.76	14.76	15.58	20.09	15.17	19.68	18.04	15.58	25.01	16.81	19.27	19.27	15.17	16.81	21.32	20.91	19.27	17.22	13.94	19.68	36.49	20.91	12.71	25.42	10.25	9.43	17.22	13.94	17.22	20.5	20.91	16.4	18.45	19.68	23.78	23.37	14.76	15.99	18.45	31.98	16.81	21.73
				96	29.93	18.45	28.29	11.89	33.62	19.68	36.49	27.06	23.78	17.22	25.01	20.09	15.99	12.71	9.02	60.27	47.97	34.85	55.76	59.04	50.02	23.37	20.09	35.26	38.54	17.22	47.97	23.78	40.59	32.8	20.91	17.63	20.91	22.14	13.94	20.91	25.42	34.44	34.85	13.53	35.26	15.58	19.27		23.37
				97	20.09	21.73	15.17	17.63	17.22	16.4	14.76	18.04	33.21	18.45	15.99	21.32	15.58	13.94	14.35	13.53	15.17	16.4	16.4	22.55	22.14	20.5	20.5	22.96	25.01	17.22	20.5	21.32	17.63	20.09	16.81	18.86	20.09	14.35	15.17	15.17	17.63	13.53	13.12	32.8	18.86	20.09	14.35	16.4	15.58
				98	34.03	23.37	22.14	30.75	24.6	22.55	24.6	21.32	21.73	18.04	17.63	16.4	18.45	13.94	13.53	10.25	34.03	35.67	34.44	38.54	10.25	11.89	9.02	15.99	16.81	15.17	18.04	17.63	14.76	37.31	46.33	41.82	43.46	14.35	38.95	20.91	18.45	20.91	21.32	20.5	22.55	20.91	20.09	18.45	17.63
			10	99	43.87	32.8	42.64	49.61	29.93	31.57	27.06	27.06	27.47	26.65	21.32	25.83	15.58	16.4	21.73	21.73	16.4	20.09	25.42	18.86	39.77	26.65	29.11	32.8	27.88	24.19	27.06	29.11	29.11	27.06	29.52	30.75	24.6	45.1	41.82	35.67	47.56
				100	22.55	22.96	24.6	32.8	29.11	29.52	33.21	17.63	26.24	24.6	25.01	26.24	24.19	22.14	29.93	25.42	35.26	28.7	28.29	28.29	31.16	27.47	27.47	22.96	21.32	23.78	23.37	25.42	20.91	22.96	20.09	24.6	35.26	21.73	20.09	17.22	18.86	18.86	33.62
				101	17.63	3.28	9.84	18.45	22.14	20.09	17.63	20.09	20.09	36.49	19.27	23.37	25.01	20.91	15.58	34.03	33.21	37.31	21.73	25.01	18.04	18.45	14.76	19.68	18.86	18.86	41	34.44	18.45	12.71	31.98	10.25	33.21	56.58	31.16	53.71	27.47	43.46	38.54
				102	36.9	43.87	38.54	32.8	27.88	31.57	31.16	31.16	30.75	28.7	29.11	29.11	26.24	29.52	20.91	25.83	22.55	18.04	24.19	39.77	28.7	54.53	35.26	46.33	30.75	21.32	22.55	13.12	20.09	12.71	20.91	30.75	30.34	21.73	18.04	34.44	20.5
				103	38.54	40.59	21.73	23.78	28.29	44.28	19.27	19.27	18.04	18.45	16.81	15.58	15.17	15.17	16.4	15.17	39.77	40.18	15.58	20.09	16.81	18.45	20.91	20.91	19.68	15.99	19.27	16.81	18.04	18.86	27.47	19.68	21.73	19.68	21.32	39.36	20.09	20.09	17.63	20.09	18.86	17.22	17.22
			11	104	18.04	16.4	18.04	28.29	18.45	15.58	18.86	22.14	22.55	17.22	19.27	20.91	37.72	20.91	18.04	39.36	41	24.19	25.01	22.96	27.47	26.65	27.47	22.96	25.01	16.4	14.76	28.29	32.39	31.98	45.1	32.8	21.73	20.09	17.22	22.14	24.6	21.73	18.04	22.55
			12	105	13.94	38.95	14.76	20.91	11.89	12.71	15.17	14.76	13.94	10.66	15.17	8.61	15.99	22.14	17.63	28.29	27.47	7.38	27.47	26.24	9.02	27.88	13.94	14.35	17.22	18.04	18.45	17.22	18.86
				106	14.76	15.17	13.12	13.12	17.22	17.22	18.04	6.15	12.3	14.76	14.76	13.94	14.35	16.81	17.22	20.09	21.73	13.12	25.83	18.86	20.5	21.32	15.99	18.86	19.27	27.47	25.83	16.81	24.19	23.78	18.45	18.45	19.68	18.04	15.17
				distance in nm	2.05	4.1	6.15	8.2	10.25	12.3	14.35	16.4	18.45	20.5	22.55	24.6	26.65	28.7	30.75	32.8	34.85	36.9	38.95	41	43.05	45.1	47.15	49.2	51.25	53.3	55.35	57.4	59.45	61.5	63.55	65.6	67.65	69.7	71.75	73.8	75.85	77.9	79.95	82	84.05	86.1	88.15	90.2	92.25
			MEAN	MICU1 si	27.8529	27.0407	27.3424	25.0139	25.7256	24.9984	26.1317	24.3176	25.683	24.7238	24.8708	24.8553	27.4584	26.9324	26.1356	24.6658	24.5652	26.3058	26.4605	24.6469	24.8382	25.0217	26.0487	24.5642	25.1095	26.1572	26.4181	24.1727	25.502	26.226	25.5458	25.7326	26.0862	23.4808	24.1734	24.2797	24.4783	22.0356	21.4542	23.62	22.3347	18.2889	22.4776	20.0217	25.4364
				OPA1 si	26.8901	25.7498	24.2821	24.9124	26.7354	25.9293	24.9762	25.6609	24.9593	25.177	24.414	24.4098	26.1238	25.2213	23.4123	24.1794	25.6694	25.084	23.6934	23.4736	24.1097	23.7906	24.1114	24.5552	24.7381	25.2608	24.9943	24.2752	24.1948	24.64	23.7362	24.009	24.4162	23.6202	23.0413	23.271	24.3795	24.2968	23.5436	22.5611	23.9105	24.911	24.2906	23.7544	23.4563
				Control si	16.3548	16.4328	16.7619	17.015	17.206	16.8415	17.3181	17.8473	17.3917	18.2643	18.2818	17.5424	17.5529	17.4075	17.9944	18.2072	18.526	18.6656	18.3198	18.9181	19.3089	19.6888	20.1294	20.0186	19.0678	18.7776	19.0765	19.218	20.2393	21.0233	20.6519	20.4198	20.7616	20.4252	19.5241	20.1563	20.4349	19.5457	20.4734	20.9937	21.2525	21.187	21.1118	20.0314	19.1833
			SEM	MICU1 si	1.30219	1.17606	1.25579	1.23657	1.10283	1.08674	1.12596	1.04337	1.20306	1.10769	1.18012	1.11484	1.27523	1.21996	1.16118	1.34269	1.22533	1.22427	1.21154	1.20883	1.08954	1.13783	1.09049	1.06667	1.17534	1.22257	1.18134	1.21218	1.24822	1.26116	1.2304	1.3205	1.34758	1.38198	1.3022	1.39915	1.42707	1.39553	1.3584	1.79378	1.53576	1.22988	1.7488	1.66902	1.94025
				OPA1 si	1.26324	1.3096	1.26721	1.19861	1.31839	1.42726	1.20793	1.19793	1.23906	1.30911	1.33345	1.22112	1.35532	1.33449	1.35681	1.24554	1.28617	1.41909	1.32719	1.24214	1.25602	1.22889	1.18601	1.14298	1.20751	1.23321	1.25591	1.28341	1.36377	1.37855	1.38467	1.42653	1.32585	1.60274	1.56906	1.65541	1.6723	2.03691	1.56949	1.84751	1.84509	2.27597	2.6095	2.52976	2.22107
				Control si	0.778545	0.678392	0.741473	0.691118	0.674502	0.628504	0.59207	0.752089	0.670358	0.705539	0.75024	0.753396	0.718112	0.713602	0.708169	0.787689	0.837981	0.916847	0.817144	0.898303	0.960514	0.981746	0.886252	0.915343	1.00918	0.892937	0.920386	0.929334	1.06564	1.12312	1.13378	1.04308	1.10549	1.39737	1.30212	1.3386	1.42517	1.38205	1.44598	1.17913	1.43995	1.85566	1.60198	1.76596	1.54055
[truncated: 3 more columns]

## Sheet: Figure 4f
Figure 4f
		IBM association index (Cytochrome c)
		Control si	OPA1 si	MICU1 si
	1	0.372885	0.362749	0.343885
	2	0.362258	0.381668	0.381538
	3	0.346927	0.418585	0.431661
	4	0.33979	0.394684	0.430097
	5	0.378041	0.412942	0.415984
	6	0.341744	0.408894	0.38325
	7	0.321998	0.396012	0.390677
	8	0.347472	0.42075	0.396161
	9	0.389946	0.379613	0.413928
	10	0.384649	0.422829	0.444526
	11	0.378423	0.366316	0.372345
	12	0.37263	0.380155	0.410674
	MEAN	0.361397	0.395433	0.401227
	SEM	0.00614856	0.00615785	0.00829061

## Sheet: Figure 5a
Figure 5a
		∆fluorescence TMRM (%)
	∆C-MICU1-YFP	+	-	-	+	-	-	+	-	-
	MICU1-YFP	-	-	+	-	-	+	-	-	+
	OPA1 si	-	-	-	+	+	+	-	-	-
	nonCDS-MICU1 si	-	-	-	-	-	-	+	+	+
	1	43.046	40.0357	39.3282	35.994	32.095	12.7957	23.2076	18.1282	16.435
	2	28.592	41.9323	16.7994	46.0482	37.8885	25.4858	23.5104	9.46166	3.15522
	3	27.7076	29.5656	28.8252	34.9868	15.1516	17.1535	28.0045	21.9621	3.27739
	4	43.1201	44.9196	28.263	16.5606	13.6563	6.88583	60.4944	30.2302	8.43133
	5	25.9761	37.8563	24.9102	22.7194	19.404	23.8681	37.201	15.4563	14.3302
	6	19.6664	16.5418	61.2657	44.1071	21.0124	7.19463	23.3179	20.6673	13.3032
	7	20.9165	20.1594	52.2499	20.4551	18.9532	19.0825	61.2657	14.8578	6.67894
	8	41.3479	49.8406	20.0692	39.967	11.9594	24.9436	32.134	18.3494	16.1172
	9				28.2383	17.6988	20.1081			10.7903
	MEAN	31.2966	35.1064	33.9638	32.1196	20.8688	17.502	36.1419	18.6391	10.2799
	SEM	3.45994	4.20588	5.56953	3.98018	3.23033	2.68099	5.66783	2.14854	1.95326

## Sheet: Figure 5c
Figure 5c
			Ratio (F480/F535)
		t in s	Control si	MICU1 si	OPA1 si
		0	0.207094	0.252703	0.246269
		0.0501	0.207094	0.251495	0.245619
		0.1001	0.206677	0.251203	0.246875
		0.1501	0.20692	0.251491	0.246205
		0.2001	0.20706	0.250898	0.246145
		0.250117	0.2066	0.252028	0.244958
		0.300117	0.20611	0.250417	0.245112
		0.350117	0.20588	0.250289	0.245128
		0.400133	0.20749	0.250427	0.245384
		0.450133	0.206487	0.250395	0.244587
		0.500133	0.205794	0.249246	0.245034
		0.550133	0.206074	0.251351	0.243712
		0.60015	0.207336	0.250396	0.245388
		0.65015	0.206277	0.250645	0.242982
		0.70015	0.205657	0.250851	0.245179
		0.750167	0.205315	0.249902	0.247084
		0.800167	0.204319	0.251178	0.244492
		0.850167	0.202498	0.251993	0.245406
		0.900167	0.203201	0.251211	0.245257
		0.950183	0.204328	0.24975	0.244901
		1.00018	0.202876	0.251526	0.245089
		1.05018	0.205074	0.2494	0.245551
		1.1002	0.204167	0.250465	0.245118
		1.1502	0.204628	0.250748	0.24406
		1.2002	0.212835	0.264477	0.245129
		1.25022	0.355447	0.403779	0.358066
		1.30022	0.39113	0.443168	0.412979
		1.35022	0.396991	0.45012	0.445173
		1.40022	0.393054	0.448188	0.450263
		1.45023	0.389133	0.446966	0.444268
		1.50023	0.388162	0.444401	0.429823
		1.55023	0.388753	0.442606	0.417289
		1.60023	0.386281	0.439225	0.415004
		1.65025	0.379563	0.430486	0.409491
		1.70025	0.371061	0.422636	0.402611
		1.75025	0.361638	0.413279	0.37722
		1.80027	0.356797	0.395993	0.357677
		1.85027	0.352755	0.397113	0.348199
		1.90027	0.346525	0.387013	0.336174
		1.95027	0.333004	0.377337	0.33029
		2.00028	0.319838	0.368429	0.32073
		2.05028	0.304695	0.365546	0.326517
		2.10028	0.295618	0.359283	0.314178
		2.1503	0.289984	0.351502	0.290883
		2.2003	0.284643	0.340543	0.286577
		2.2503	0.278956	0.329462	0.27817
		2.3003	0.268132	0.318461	0.273097
		2.35032	0.257152	0.312287	0.266794
		2.40032	0.24956	0.308826	0.262434
		2.45032	0.249868	0.303969	0.262079
		2.50033	0.250048	0.298734	0.258566
		2.55033	0.244293	0.293026	0.256341
		2.60033	0.240663	0.29084	0.25575
		2.65033	0.236128	0.28649	0.256058
		2.70035	0.230171	0.281692	0.255167
		2.75035	0.223398	0.280882	0.253501
		2.80035	0.219437	0.280032	0.253918
		2.85037	0.217931	0.277554	0.254947
		2.90037	0.215453	0.276456	0.255153
		2.95037	0.212163	0.273596	0.255218
		3.00037	0.212282	0.270557	0.253509
		3.05038	0.210084	0.268781	0.259184
		3.10038	0.209994	0.266971	0.259281
		3.15038	0.208186	0.263294	0.256718
		3.2004	0.209161	0.264322	0.251666
		3.2504	0.207158	0.261554	0.253472
		3.3004	0.207235	0.26012	0.2542
		3.35042	0.208135	0.260034	0.254754
		3.40042	0.207326	0.261256	0.25294
		3.45042	0.208519	0.259264	0.253278
		3.50042	0.206964	0.25962	0.253072
		3.55043	0.206865	0.260639	0.254364
		3.60043	0.206286	0.258161	0.252956
		3.65043	0.205411	0.259162	0.253375
		3.70045	0.206696	0.258161	0.250426
		3.75045	0.205072	0.256606	0.251514
		3.80045	0.206237	0.256809	0.252931
		3.85045	0.206972	0.255226	0.25232
		3.90047	0.206139	0.255917	0.254476
		3.95047	0.206685	0.256714	0.252682
		4.00047	0.20621	0.254874	0.251568
		4.05048	0.206673	0.255363	0.251937
		4.10048	0.206094	0.256064	0.25209
		4.15048	0.204742	0.25603	0.253758
		4.20048	0.205215	0.253959	0.251772
		4.2505	0.203601	0.252514	0.253508
		4.3005	0.204701	0.250374	0.251873
		4.3505	0.205071	0.247985	0.252497
		4.40052	0.205634	0.248606	0.252705
		4.45052	0.202911	0.248991	0.252598
		4.50052	0.203717	0.248747	0.25001

[truncated: 42 more sheets: Figure 5d, Figure 5f, Figure 5g, Figure 5h, Figure 6b, Figure 6d, Figure 7b, Figure 7d, Figure 8a, Figure 8c, Suppl. Figure 1, Suppl. Figure 3, Suppl. Figure 4, Suppl. Figure 5, Suppl. Figure 7, Suppl. Figure 8, Suppl. Figure 10, Suppl. Figure 11, Suppl. Figure 12, Suppl. Figure 13 …]
